# Supplementary material for: A prototypical non-malignant epithelial model to study genome dynamics and concurrently monitor micro-RNAs and proteins in situ during oncogene-induced senescence
Source: BMC Genomics. 2018 Jan 10;19:37. doi: 10.1186/s12864-017-4375-1 (PMC5763532; doi:10.1186/s12864-017-4375-1)
Supplement: Supplementary file 2 — Subcellular localization of miRs. (XLSX 12 kb) [file 12864_2017_4375_MOESM2_ESM.xlsx]

## Sheet: Φύλλο1
Table S1: Subcellular localization of miRs
Subcellular localization	miRs	References
Cytoplasmic (C)	www.mirbase.org
	www.genecards.org
Mitochondrial (M)	In cardiovascullar system: miR-1, miR-15a/b, miR-16, miR-21, miR-23a/b, miR-24, miR-29a/b, miR-30a, miR-33a/b, miR-101, miR-103, miR-107, miR-122, miR-124, miR-126, miR-128a, miR-137, miR-138, miR-141, miR-143, miR-150, miR-155, miR-181c, miR-183, miR-195, miR-199a-3p, miR-200c, miR-204, miR-210, miR-223, miR-320, miR-338, miR-375, miR-378-3p, miR-424, miR-484, miR-499, miR-532-5p, miR-696, miR-7…	[17]
	In rat liver cells: (rno-miR)-21, -130a, -130b, 140, -290, -320, -494, -671, (mmu-miR)-202, -705, -709, -721, 761, -763, (hsa-miR)-198, -765	[144]
	In mouse liver cells: (mmu-miR)-122, -134, -155, -202-5p,-223, -494, -680, -705, -709, -720
	In rat hippocampal cells: (mmu- miR)-10a, -142-3p, -142-5p, -146a, -150, -155, -202-3p, -223, -302a, 339-5p, -741, (rno- miR)-339-3p, -344-5p
	In human 143B cells (osteosarcoma): (hsa-miR)-16, -103, -146a
	In human myotubes: (hsa-miR)-let-7b, -let-7 g, -19b, -20a,-23a, -23b, -24, -34a, -92a, -93, -103,-106a, -107, -125a-5p, -125b, -127-3p, -133a, -133b, -134, -149, -151-5p, -181a, -193b, -197, -199a-5p, -210, -221, -324-3p, -324-5p, -365,-423-3p, -484, -486-5p, -490-3p, -501-3p, -503, -532-3p, -542-5p, -574-3p, -598, -675*, -720, -1974, -1979, (hsa-) pre-miR-let7b, pre-miR-302a
	In human C2C12 myoblasts and myotubes: miR-1
	In HeLa cells: (hsa-miR)-328, -494, -513a-5p, -638, -1201, -1246, -1275, -1908, -1978 -1972, -1973, -1974, -1977
	In rat heart cells: hsa-miR-181c
	In HeLa cells: 428 known, 196 putative novel miRNAs
	In HEK 293 cells: 327 known, 13 putative novel miRNAs
Nuclear (N)	In normal hemopoiesis: miR-223, miR-467a, miR-690, miR-706, miR-709	[16]
	In human cancer cell lines (5-8F, HCT116, THP-1): miR-10a, miR-124, miR-205, miR-370, miR-373, miR-483, miR-558, miR-774, miR-939, miR-1180, miR-1236
	In colon cancer HCT116 cells: let-7a/b/c/d/f, miR-10a, miR-15a/b, miR-17-5p, miR-19a/b, miR-20a/b, miR-23a/b, miR-25, miR-26a/b, miR-27b, miR-30c, miR-93, miR-103, miR-106b, miR-107, miR-125b, miR-130a, miR-141, miR-182, miR-191, miR-200a/b/c, miR-203, miR-210, miR-222, miR-301, miR-374, miR-520f, miR-555, miR-595, miR-768-3p, miR-768-5p	[145]
	In HeLa cells: let-7g, miR-16, miR-21, miR-30a	[146]
	In human nasopharyngeal carcinoma cell lines (5-8F): miR-1, miR-15, miR-32, miR-148a/b	[140]
	In HeLa cells: miR-21
	In HeLa and 3T3 cells: miR-29b
	In rat primary cortical neurons: miR-25, miR-92a
	In human liver cell lines (Huh 7D12, IHH): miR-122
	In prostate cancer: miR-205
	In myogenic cells during muscle differentiation: miR-206
	In HUVEC cells: miR-210
	In Hodgkin Lymphoma cell line (L428): miR-9
	In HEK 293 cells: miR-320, miR-671
	In PC-3 cells: miR-373
	In A549 cells: miR-589
	In mouse cell lines (L929, NIH-3T3, 3T3-L1): miR-709
