# Supplementary material for: A prototypical non-malignant epithelial model to study genome dynamics and concurrently monitor micro-RNAs and proteins in situ during oncogene-induced senescence
Source: BMC Genomics. 2018 Jan 10;19:37. doi: 10.1186/s12864-017-4375-1 (PMC5763532; doi:10.1186/s12864-017-4375-1)
Supplement: Supplementary file 3 — Studies on miR expression in senescent cells. (XLSX 20 kb) [file 12864_2017_4375_MOESM3_ESM.xlsx]

## Sheet: Φύλλο1
Table S2: Studies on miR expression in senescent cells
Setting	miRNA	Methodology employed to examine miRNAs	Senescence markers	Co-detection of senescence and miRNAs	Reference
1.HDFs	miR-34a	qRT-PCR	Morphological changes	No	[20]*
2.Mouse endothelial cells	miR-200c	gene array	Growth inhibition
3.Human skeletal muscle cells	miR-25	RNA-sequencing	SA-β-gal
4.Human colon cancer cells	miR-30d		SASP
5.Human cervical cancer cells	miR-885-p		SAHF
6.Human melanoma cells	miR-519		SDF
7.Human lung cancer cells	miR-106a/b		DDR proteins
8.Human prostate cancer cells	miR-93
9.Human breast cancer cells	miR-17-92
10.Human cervical cancer cells (HeLa)	miR-203-205
11.Rodent normal cells	miR-210
12.Mouse embryonic fibroblasts	miR-424
1.HDFs (WI-38)	let-7 miRNAs family	qRT-PCR	SA-β-gal	No	[147]
2.Human breast cancer cells (MCF7)		NGS	SAHF
		RNA immunoprecipitation	H3K9me3
		combined with srcDNA	EdU incorporation
1.Human mammary epithelial cells	miR-16	miRNA microarrays	Morphological changes	No	[21]*
2.Human lung epithelial cells	miR-21	RNA-sequencing	SA-β-Gal
3.HUVECs	miR-382		SASP
4.Human fibroblasts	miR-106b		SAHF
5.Human MSCs	miR-378a-5p		SDF
6.Multiple human cancer cell lines	miR-146a/b
7.Animal models	miR-449a
8.Mouse embryonic fibroblasts	miR-445
9.Mouse neonatal cardiac fibroblasts	miR-128
	miR-19b
	miR-519
	miR-26b
	miR-181a
	miR-210
	miR-424
	miR-22
	miR-24
	miR-29 a/b
	miR-494
	miR-34
	miR-449
	miR-335
	miR-212
	miR-675
	let7
1.Human foreskin fibroblasts (BJs)	miR-10b	qRT-PCR	Morphological changes	No	[148]
	miR 19a	miRNA microarrays	SA-β-gal
	miR-21
	miR-23a
	miR-26a
	miR-34a
	miR-143
	miR-145
	miR146a
	miR-155
	miR-199a-3p
	miR-542-5p
1.Human melanoma cells	miR-205	qRT-PCR	SA-β-gal	No	[149]
2.Normal human melanocytes
1.HDFs (IMR90)	miR-11	Deep sequencing	Growth inhibition	No	[150]
	miR-382
	miR-713
	miR-9
	miR-082
	miR-893
1.Human alveolar epithelial cells type II	miR-34	qRT-PCR	SA-β-gal	No	[105]
		miRNA microarrays	p16
			p53
			p21
1.Mouse cardiac fibroblasts	miR-17-3p	qRT-PCR	Morphological changes	No	[151]
			SA-β-gal
1.HDFs (IMR90)	miR-210	qRT-PCR	SA-β-gal	No	[152]
	miR-376a		BrdU incorporation
	miR-486-5p		SAHF
	miR-494		SDF
	miR-542-5p		H3K9me3
1.Human normal fibroblasts	miR-34a	high-throughput genomic	Morphological changes	No	[153]*
2.Multiple human cancer cell lines	miR-29	and miRNA screens	β-galactosidase
3.Rodent normal cells	miR-30		PAI-1
4.Rodent cancer cells	miR-449a		p53
5.Animal models	miR-128a		p21
	miR-217		p16
	miR-290		pRb
	miR-519
	miR-15b
	miR-24
	miR-25
	miR-141
	miR-372
	miR-373
	miR-17-5p
	miR-302
	miR-130b
	miR-20a
1.Human primary melanoma cells (G361, MelJuso)	miR-125b	qRT-PCR	Morphological changes	No	[154]
2.Human metastatic melanoma cells (M14)			SA-β-gal
			BrdU incorporation
1.Muscles of aged rodents	miR-29	qRT-PCR	SA-β-gal	No	[155]
2.Mouse muscle progenitor cells		miRNA microarrays	Growth inhibition
			p53
			p16
1.HUVECs	miR-34a	qRT-PCR	SA-β-gal,	No	[156]
2.HAECs			Growth inhibition
3.HMVECs
4.Human colon cancer cells (HCT116)
5.Human cervix cancer cells (HeLa)
1.Mouse heart tissue	miR-22	qRT-PCR	Lipofuscin autofluorescence	No	[157]
2.Human cardiac fibroblasts	miR-24	miRNA microarrays	SA-β-gal
3.Human aotric muscle cells			p53
4.Neonatal rat cardiac fibroblasts			p16
5.Human embryonic kidney cells (HEK293)
1.C. elegans model	multiple miRNAs	miRNA microarrays	age (young and aged tissues)	No	[158]
2.Mouse models		RNA sequencing
3.Drosophila
4.Human tissues
1.HDFs	miR-20a	qRT-PCR	SA-β-gal	No	[159]
	miR-24
	miR-34a
	miR-106a
	miR-449a
1.Human and mouse biological materials	multiple miRNAs	qRT-PCR	age and age-related diseases	No	[160]*
		miRNA microarrays
		RNA-sequencing
1.HDFs	25 miRs	qRT-PCR	lipofuscin autofluorescence	No	[161]
2.HTM cells		miRNA microarrays	SA-β-gal
			BrdU incorporation
1.HDFs (WI-38)	miR‐519	qRT-PCR	SA-β-gal	No	[162]
2.Human cervical cancer cells (HeLa)	miR-1204		p16
	miR-663		p53
	miR-548b-3p		p27
	miR-431
	miR-24
	miR-141
	miR-10a
1.HUVECs	miR-217	miRNA microarrays	SA-β-gal	No	[163]
2.HAECs		qRT-PCR
3.HCAECs		Northern Blot
1.Primary human melanoma tumors	miR-125b	qRT-PCR	SA-β-gal	No	[164]
2.Lymph node metastases		ISH	BrdU incorporation
3.Human primary melanoma cells (MelJuso)			p16
4.Xenografts			p21
			p27
			p53
1.HAECs	miR-21	qRT-PCR	SA-β-gal	No	[165]
	miR-214		p16
	miR-92		p27
	miR-221
	miR-222
	miR-133a
	miR-126
	miR-125b
1.Human primary keratinocytes	miR-138	qRT-PCR	SA-β-gal	No	[166]
	miR-181a	miRNA microarrays	BrdU incorporation
	miR-181b		PML
	miR-130b		p16
	miR-138		pRb
	miR-181a		Telomerase activity
	miR-181b
1.Human normal keratinocytes	847 miRs	qRT-PCR	SA-β-gal	No	[167]
2.Human head and neck SCC cells		miRNA microarrays	p16
3.Human normal oral epithelia			p53
			CDK5
			CDK6
			hTERT
			p21
			TGF-β
1.Human osteosarcoma cells (U2OS, Saos-2)	miR-335	qRT-PCR	Morphological changes	No	[168]
2.Human cervical cancer cells (HeLa)		miRNA microarrays	SA-β-gal
3.Human breast cancer cells (MCF-7, MDA-MB-231)			Growth inhibition
4.Human lung cancer cells (A549, H1299)			p16
5.Human normal fibroblasts (TIG, WI-38, MRC5)			p21
1.Rodent primary EPCs	miR-34a	qRT-PCR	SA-β-gal	No	[169]
Abbreviation and Notes: HDFs: human diploid fibroblasts; qRT-PCR: quantitative reverse transcription polymerase chain reaction; SA-β-gal: senescence-associated β-galactosidase; SASP: senescence-associated secretory phenotype; SAHF: senescence-associated heterochromatic foci; SDF: senescence associated DNA damage foci; DDR: DNA damage response; NGS: Next Generation Sequencing; srcDNA: small RNA co…
*See reference list of the main manuscript
