# Supplementary material for: A prototypical non-malignant epithelial model to study genome dynamics and concurrently monitor micro-RNAs and proteins in situ during oncogene-induced senescence
Source: BMC Genomics. 2018 Jan 10;19:37. doi: 10.1186/s12864-017-4375-1 (PMC5763532; doi:10.1186/s12864-017-4375-1)
Supplement: Supplementary file 4 — Genes triggering oncogene-induced senescence. (XLSX 12 kb) [file 12864_2017_4375_MOESM4_ESM.xlsx]

## Sheet: Φύλλο1
Table S3: Genes triggering oncogene-induced senescence
Gene	Setting	Action	System	Reference
CDC6	HDFs (IMR90)	Overexpression	stable	[33]
	Human embryonic lung fibroblasts (MRC5)		stable
	Human foreskinn fibroblasts (BJ)		transient
MOS	Human embryonic lung fibroblasts (MRC5)	Overexpression	transient
	Human foreskinn fibroblasts (BJ)
CCNE1	Human foreskinn fibroblasts (BJ)	Overexpression	stable
NRAS	Human melanocytes	Overexpression of NRASQ61R	stable	[170]*
HRAS	Human melanocytes	Overexpression of HRASG12V	stable
	Human fibroblasts	Expression of HRASG12V
	Primary human esophageal keratinocytes	Expression of HRASG12V
BRAF	Human melanocytes	Overexpression of BRAFV600E	stable
AKT(1,2,3)	Primary MEFs	Overexpression of mAkt	stable	[29]
PTEN	Primary MEFs	Inactivation	stable (shRNA)
KRAS	HDFs	Expression of KRASV12	stable	[30]
	MEFs
NF1	MEFs	Inactivation	stable (shRNA)	[171]
	Human foreskinn fibroblasts (BJ)
	HDFs (IMR90)
BRAF	mESCs	Expression of BRAFV600E	stable	[172]
HRAS	HDFs (IMR90)	Expression of HRASV12	stable	[173]
HRAS	Human foreskin fibroblasts (BJ)	Expression of HRASV12	stable	[34]
	MEFs
	HMECs
E2F1	Human fibroblasts (WI-38)	Overexpression	stable	[174]
CDKN1A	Human fibroblasts (MDAH041)	Overexpression	tetracycline-dependent	[64]
	Human osteosarcoma cells (Saos-2)
HRAS	MEFs	Expression of HRASV12	stable	[175]
E2F3	MEFs	Overexpression	stable	[31]
BRAF	Human foreskinn fibroblasts (BJ)	Expression of BRAF600E	stable	[32]
	Human melanocytes
HRAS	Human VSMCs	Expression of HRASV12	stable	[176]
AKT(1,2,3)	Primary human endothelial cells	Overexpression	stable	[177]
	MEFs
HRAS	Human foreskinn fibroblasts (BJ)	Overexpression of HRASG12V	stable	[178]*
BRAF	Human foreskinn fibroblasts (BJ)	Overexpression of BRAFV600E
CDC6	Human foreskinn fibroblasts (BJ)	Overexpression
KRAS	MEFs	Overexpression	stable	[179]
		Overexpression of KRASG12D
HRAS	Mouse model	Expression of HRASG12V	tetracycline-dependent	[180]
HRAS	Primary HDFs (IMR90, WI-38)	Expression of HRASV12	stable	[35]
	Primary MEFs
	Rat REF52 cells
BRAF	HDFs (IMR90)	Expression of BRAFV600E	stable	[181]
	Human embryonic kidney cells (HEK293T)
	Human melanocytes
RAF1	HDFs (IMR90)	Overexpression	stable	[182]
	Abbreviation and Notes: HDFs: Human Diploid Fibroblasts; MEFs: Mouse Embryonic Fibroblasts; mAkt: myristoylated Akt; shRNA: short hairpin RNA; mESCs: mouse Embryonic Stem Cells; HMECs: human mammary epithelial cells; VSMCs: vascular smooth muscle cells
	*See reference list of the main manuscript
