# Supplementary material for: A prototypical non-malignant epithelial model to study genome dynamics and concurrently monitor micro-RNAs and proteins in situ during oncogene-induced senescence
Source: BMC Genomics. 2018 Jan 10;19:37. doi: 10.1186/s12864-017-4375-1 (PMC5763532; doi:10.1186/s12864-017-4375-1)
Supplement: Supplementary file 13 — A MiR expression differences between induced (3d ON) and non-induced (OFF) HBEC CDC6 Tet-ON cells. FWER - Bonferroni-adjusted p value. b MiR expression differences between induced (6d ON) and non-induced (OFF) HBEC CDC6 Tet-ON cells. FWER - Bonferroni-adjusted p value. c MiR expression differences between "escaped" (ESC) and non-induced (OFF) HBEC CDC6 Tet-ON cells. FWER - Bonferroni-adjusted p value. d MiR expression differences between 3-day induced (3d ON) and 6-day induced (6d ON) HBEC CDC6 Tet-ON cells. FWER - Bonferroni-adjusted p value. e MiR expression differences between "escaped" (ESC) and induced (3d ON) HBEC CDC6 Tet-ON cells. FWER - Bonferroni-adjusted p value. f MiR expression differences between "escaped" (ESC) and induced (6d ON) HBEC CDC6 Tet-ON cells. FWER - Bonferroni-adjusted p value. (XLSX 134 kb) [file 12864_2017_4375_MOESM13_ESM.xlsx]

## Sheet: 3Days ON vs OFF
Table S5a: MiR expression differences between induced (3d ON) and non-induced (OFF) HBEC CDC6 Tet-ON cells. FWER - Bonferroni-adjusted p value.
miR	OFF average	3d ON average	Adjusted p value	Fold Change	Direction
hsa-miR-34c-5p	1705.92	9296.94	0.0211954	5.44982	UP
hsa-miR-328-3p	31.1926	69.306	0.0234141	2.22187	UP
hsa-miR-17-3p	90.8956	40.2653	0.0237756	0.442984	DOWN
hsa-miR-29a-3p	3616.91	1990.46	0.0469602	0.550321	DOWN
hsa-miR-99b-5p	2400.89	8507.92	0.0630308	3.54365	UP
hsa-miR-664a-5p	2.95705	8.18701	0.073087	2.76864	UP
hsa-miR-30a-3p	204.471	153.53	0.0799298	0.750866	DOWN
hsa-miR-30d-3p	107.289	72.0748	0.125867	0.671781	DOWN
hsa-miR-20a-3p	13.8037	5.67621	0.131954	0.41121	DOWN
hsa-miR-15a-5p	373.241	299.417	0.15842	0.802208	DOWN
hsa-miR-576-3p	13.5845	6.4965	0.192219	0.478229	DOWN
hsa-miR-34b-5p	74.8464	358.258	0.224985	4.78658	UP
hsa-miR-24-2-5p	505.764	295.967	0.236485	0.585187	DOWN
hsa-miR-200b-5p	13.1527	17.4073	0.238244	1.32348	UP
hsa-miR-29a-5p	48.7344	21.1518	0.244777	0.434022	DOWN
hsa-miR-141-5p	576.977	327.788	0.249112	0.568113	DOWN
hsa-miR-181a-3p	1189.26	772.406	0.255985	0.649484	DOWN
hsa-let-7c-5p	972.918	1614.55	0.266149	1.65949	UP
hsa-miR-1271-5p	1.48574	5.58787	0.345572	3.76101	UP
hsa-miR-340-5p	894.091	625.535	0.39644	0.699633	DOWN
hsa-miR-29b-3p	318.375	139.695	0.431736	0.438773	DOWN
hsa-miR-34b-3p	11.5052	65.1572	0.457235	5.66327	UP
hsa-miR-576-5p	24.8424	12.9981	0.4874	0.523224	DOWN
hsa-miR-582-3p	155.252	93.4436	0.563172	0.601882	DOWN
hsa-miR-34c-3p	15.308	72.8031	0.870015	4.7559	UP
hsa-miR-374a-3p	91.5348	47.2086	0.941188	0.515745	DOWN
hsa-miR-181d-5p	61.0857	83.7968	0.987644	1.37179	UP
hsa-miR-548k	43.0545	27.7624	0.98919	0.64482	DOWN
hsa-miR-125b-5p	976.194	1025.08	1	1.05007	UP
hsa-miR-501-3p	57.8416	157.987	1	2.73137	UP
hsa-miR-1301-3p	10.8525	18.6316	1	1.7168	UP
hsa-miR-100-5p	5187.93	8826.78	1	1.70141	UP
hsa-miR-3200-3p	3.53457	3.65214	1	1.03326	UP
hsa-miR-125b-2-3p	15.7678	24.5125	1	1.5546	UP
hsa-miR-708-5p	241.331	194.472	1	0.805828	DOWN
hsa-miR-138-5p	1504.53	756.99	1	0.503141	DOWN
hsa-miR-486-5p	61.9258	182.632	1	2.94921	UP
hsa-miR-199b-5p	4.02866	8.54979	1	2.12224	UP
hsa-miR-10b-5p	6.58159	3.14074	1	0.477201	DOWN
hsa-miR-146b-3p	4.76064	6.50892	1	1.36723	UP
hsa-miR-29b-1-5p	23.5386	5.7242	1	0.243184	DOWN
hsa-miR-502-3p	11.1604	13.0274	1	1.16729	UP
hsa-miR-132-3p	89.4884	110.626	1	1.2362	UP
hsa-let-7i-5p	3736.88	3051.09	1	0.81648	DOWN
hsa-miR-4677-3p	21.9888	15.5072	1	0.705235	DOWN
hsa-miR-708-3p	114.161	54.5386	1	0.477735	DOWN
hsa-miR-615-3p	22.4715	14.7945	1	0.658367	DOWN
hsa-miR-27b-3p	18.857	28.2669	1	1.49901	UP
hsa-miR-203a-3p	668.021	1101.8	1	1.64934	UP
hsa-miR-500a-3p	377.874	309.857	1	0.82	DOWN
hsa-miR-330-5p	40.0004	38.3818	1	0.959536	DOWN
hsa-miR-10a-5p	2910.72	1612.18	1	0.553876	DOWN
hsa-miR-138-1-3p	6.43309	3.80381	1	0.591288	DOWN
hsa-miR-99a-3p	32.98	41.0404	1	1.2444	UP
hsa-miR-30b-5p	2020.75	1898.48	1	0.939494	DOWN
hsa-miR-221-5p	220.52	157.294	1	0.713289	DOWN
hsa-miR-183-5p	1089.13	1059.6	1	0.972883	DOWN
hsa-miR-92a-1-5p	77.6685	15.8543	1	0.204127	DOWN
hsa-miR-548o-3p	10.9695	5.77573	1	0.526527	DOWN
hsa-miR-18a-5p	163.394	56.8019	1	0.347638	DOWN
hsa-miR-31-5p	16.8405	12.8633	1	0.76383	DOWN
hsa-miR-130b-3p	558.783	333.34	1	0.596545	DOWN
hsa-let-7e-5p	3693.56	4652.47	1	1.25962	UP
hsa-miR-130a-3p	2967.02	2041.18	1	0.687954	DOWN
hsa-miR-34a-5p	990.634	1918.55	1	1.93669	UP
hsa-miR-582-5p	38.6075	23.9749	1	0.62099	DOWN
hsa-miR-339-5p	94.5886	86.6765	1	0.916352	DOWN
hsa-miR-330-3p	25.6432	21.87	1	0.852856	DOWN
hsa-miR-3158-3p	20.3204	15.0459	1	0.740432	DOWN
hsa-miR-106a-5p	1344.96	829.902	1	0.617048	DOWN
hsa-miR-181a-5p	54790.7	82491	1	1.50557	UP
hsa-miR-151a-5p	80.7028	101.948	1	1.26325	UP
hsa-miR-769-5p	1823.82	2097.83	1	1.15024	UP
hsa-let-7b-5p	16741.7	21695.3	1	1.29588	UP
hsa-miR-30d-5p	26449	28821.8	1	1.08971	UP
hsa-miR-125b-1-3p	192.442	71.7703	1	0.372944	DOWN
hsa-let-7a-5p	61418.9	62117.8	1	1.01138	UP
hsa-miR-3605-3p	17.7694	16.7081	1	0.940277	DOWN
hsa-miR-660-5p	314.513	200.441	1	0.637307	DOWN
hsa-miR-4485-3p	2.47355	2.41169	1	0.974993	DOWN
hsa-miR-25-3p	2226.24	1430.23	1	0.642442	DOWN
hsa-miR-3605-5p	9.60326	11.2923	1	1.17589	UP
hsa-miR-17-5p	1653.51	928.762	1	0.561691	DOWN
hsa-miR-339-3p	292.335	284.282	1	0.97245	DOWN
hsa-miR-181c-5p	188.558	261.782	1	1.38834	UP
hsa-miR-92b-3p	3415.46	2550.44	1	0.746734	DOWN
hsa-miR-671-5p	179.525	95.2588	1	0.530616	DOWN
hsa-miR-378a-3p	8730.13	6862.85	1	0.786111	DOWN
hsa-miR-301b-3p	62.686	47.4733	1	0.75732	DOWN
hsa-miR-6499-5p	7.07005	13.6792	1	1.93481	UP
hsa-miR-374a-5p	30.606	16.0701	1	0.525064	DOWN
hsa-miR-99a-5p	132.801	184.97	1	1.39284	UP
hsa-miR-221-3p	7099.59	5405.56	1	0.761392	DOWN
hsa-miR-7704	160.325	314.221	1	1.9599	UP
hsa-miR-148b-5p	129.998	91.7761	1	0.705981	DOWN
hsa-miR-424-5p	811.71	353.529	1	0.435536	DOWN
hsa-miR-193a-3p	604.454	374.936	1	0.620288	DOWN
hsa-miR-194-5p	42.7618	64.0428	1	1.49766	UP
hsa-miR-30c-5p	6579.3	6879.56	1	1.04564	UP
hsa-miR-100-3p	141.69	25.513	1	0.180062	DOWN
hsa-miR-513c-5p	0.453983	5.2819	1	11.6346	UP
hsa-miR-500a-5p	10.2522	5.88598	1	0.57412	DOWN
hsa-miR-200c-5p	27.9609	13.1787	1	0.471326	DOWN
hsa-miR-30e-5p	18472.4	18466.4	1	0.999674	DOWN
hsa-miR-362-5p	30.0089	23.0022	1	0.766513	DOWN
hsa-miR-548ah-3p	20.0823	11.6654	1	0.580882	DOWN
hsa-miR-335-3p	14.2417	9.92205	1	0.696688	DOWN
hsa-miR-29c-3p	160.638	132.241	1	0.823228	DOWN
hsa-miR-182-5p	22280.8	22424.9	1	1.00647	UP
hsa-miR-375	5.94433	22.1854	1	3.7322	UP
hsa-miR-320a	2693.33	3035.34	1	1.12698	UP
hsa-miR-185-5p	28.0557	21.445	1	0.764372	DOWN
hsa-miR-34a-3p	8.75509	8.18224	1	0.93457	DOWN
hsa-miR-21-5p	36283.6	28655.6	1	0.789766	DOWN
hsa-miR-501-5p	14.1023	9.04012	1	0.641038	DOWN
hsa-miR-641	22.507	14.8032	1	0.657718	DOWN
hsa-miR-30b-3p	21.0643	22.579	1	1.0719	UP
hsa-miR-15b-3p	33.8334	15.6404	1	0.462277	DOWN
hsa-miR-18a-3p	59.4269	27.1243	1	0.456431	DOWN
hsa-miR-200b-3p	3021.08	3968.26	1	1.31352	UP
hsa-miR-508-3p	1.80163	26.6515	1	14.793	UP
hsa-miR-874-5p	13.7958	20.6862	1	1.49946	UP
hsa-miR-135b-5p	12.1033	10.6225	1	0.877657	DOWN
hsa-miR-505-3p	15.3893	9.97159	1	0.647954	DOWN
hsa-miR-96-5p	39.9932	63.8992	1	1.59775	UP
hsa-let-7g-5p	5204.32	5264.68	1	1.0116	UP
hsa-miR-16-2-3p	110.939	79.4016	1	0.71572	DOWN
hsa-miR-509-3-5p	0.727828	6.72048	1	9.23362	UP
hsa-miR-7974	408.94	18.2325	1	0.0445849	DOWN
hsa-miR-132-5p	6.16632	5.53192	1	0.897118	DOWN
hsa-miR-93-5p	3044.98	2403.04	1	0.789181	DOWN
hsa-miR-148b-3p	1186.44	868.252	1	0.731812	DOWN
hsa-miR-874-3p	151.382	225.458	1	1.48933	UP
hsa-miR-450a-5p	34.8708	32.8207	1	0.941208	DOWN
hsa-miR-103b	4347.15	4290.57	1	0.986984	DOWN
hsa-miR-502-5p	7.91102	4.74409	1	0.599682	DOWN
hsa-miR-93-3p	47.4871	29.2594	1	0.616155	DOWN
hsa-miR-532-5p	544.194	410.305	1	0.753969	DOWN
hsa-miR-27a-5p	593.624	245.847	1	0.414145	DOWN
hsa-miR-509-3p	4.74147	108.674	1	22.92	UP
hsa-miR-744-5p	140.807	88.9672	1	0.631837	DOWN
hsa-let-7d-3p	388.772	320.06	1	0.823258	DOWN
hsa-miR-589-3p	96.1097	48.501	1	0.504643	DOWN
hsa-let-7d-5p	1424.73	1303.04	1	0.914589	DOWN
hsa-miR-190a-5p	15.1925	11.9305	1	0.785288	DOWN
hsa-miR-151a-3p	1043.83	829.29	1	0.794468	DOWN
hsa-miR-148a-5p	337.384	194.993	1	0.577955	DOWN
hsa-miR-378a-5p	18.7672	16.5718	1	0.883019	DOWN
hsa-miR-30e-3p	495.428	509.545	1	1.02849	UP
hsa-let-7e-3p	45.0254	38.5401	1	0.855964	DOWN
hsa-miR-125a-3p	84.2657	83.9221	1	0.995923	DOWN
hsa-miR-2277-5p	19.1522	16.2562	1	0.848791	DOWN
hsa-miR-30c-1-3p	57.0093	53.7126	1	0.942173	DOWN
hsa-miR-3607-3p	19.5749	32.754	1	1.67326	UP
hsa-miR-4662a-5p	17.5423	15.5353	1	0.885592	DOWN
hsa-miR-26a-5p	43617.3	47180	1	1.08168	UP
hsa-miR-421	115.862	100.154	1	0.864428	DOWN
hsa-miR-149-5p	1304.44	1574.17	1	1.20678	UP
hsa-miR-106b-3p	189.984	177.256	1	0.933005	DOWN
hsa-miR-92a-3p	124978	101537	1	0.812434	DOWN
hsa-miR-205-5p	196504	174157	1	0.886277	DOWN
hsa-miR-22-3p	101013	127068	1	1.25794	UP
hsa-miR-191-5p	27680.9	26961	1	0.973993	DOWN
hsa-let-7f-5p	24174.8	23550.5	1	0.974176	DOWN
hsa-miR-16-5p	19594.2	15731	1	0.802843	DOWN
hsa-miR-30a-5p	22114.7	16473.2	1	0.744899	DOWN
hsa-miR-125a-5p	12120.5	12614.1	1	1.04073	UP
hsa-miR-148a-3p	13271.9	9464.04	1	0.71309	DOWN
hsa-miR-181b-5p	10950.1	11436	1	1.04438	UP
hsa-miR-423-3p	7053.64	8345.95	1	1.18321	UP
hsa-miR-200c-3p	7294.73	7870.04	1	1.07887	UP
hsa-miR-103a-3p	6475.77	6504.95	1	1.00451	UP
hsa-miR-28-3p	5190.15	5234.17	1	1.00848	UP
hsa-miR-20a-5p	4544.87	2612.65	1	0.574858	DOWN
hsa-miR-186-5p	3439.71	2953.91	1	0.858769	DOWN
hsa-miR-141-3p	3054.39	2695.64	1	0.882546	DOWN
hsa-miR-181a-2-3p	3070.55	2246.88	1	0.731754	DOWN
hsa-miR-24-3p	2048.16	1728.65	1	0.844001	DOWN
hsa-miR-193b-3p	1417.65	1412.8	1	0.99658	DOWN
hsa-miR-98-5p	1357.03	1164.93	1	0.858445	DOWN
hsa-miR-210-3p	1112.43	1083.74	1	0.974205	DOWN
hsa-miR-941	768.475	777.442	1	1.01167	UP
hsa-miR-423-5p	878.947	1308.9	1	1.48916	UP
hsa-miR-425-5p	906.801	834.27	1	0.920015	DOWN
hsa-miR-31-3p	854.063	404.27	1	0.47335	DOWN
hsa-miR-3184-3p	801.333	1165.4	1	1.45433	UP
hsa-miR-342-3p	661.707	650.924	1	0.983703	DOWN
hsa-miR-345-5p	502.227	418.985	1	0.834254	DOWN
hsa-miR-15b-5p	569.139	330.27	1	0.580298	DOWN
hsa-miR-19b-3p	1027.74	526.487	1	0.512278	DOWN
hsa-miR-101-3p	662.739	487.904	1	0.736193	DOWN
hsa-miR-454-3p	509.337	390.862	1	0.767394	DOWN
hsa-miR-107	467.534	440.882	1	0.942994	DOWN
hsa-miR-1307-3p	331.701	282.206	1	0.850782	DOWN
hsa-miR-301a-3p	683.365	676.891	1	0.990527	DOWN
hsa-miR-28-5p	368.087	389.213	1	1.05739	UP
hsa-miR-484	321.014	232.066	1	0.722916	DOWN
hsa-miR-146b-5p	345.716	343.754	1	0.994326	DOWN
hsa-miR-200a-3p	297.892	259.039	1	0.869573	DOWN
hsa-miR-197-3p	206.751	175.705	1	0.849841	DOWN
hsa-miR-1180-3p	183.971	155.071	1	0.842911	DOWN
hsa-miR-574-3p	226.497	206.663	1	0.91243	DOWN
hsa-miR-27b-5p	196.49	118.641	1	0.603805	DOWN
hsa-miR-361-3p	213.656	243.359	1	1.13903	UP
hsa-miR-361-5p	215.462	244.404	1	1.13432	UP
hsa-miR-574-5p	120.064	102.123	1	0.85057	DOWN
hsa-miR-429	209.751	190.899	1	0.910124	DOWN
hsa-miR-23a-5p	97.4371	52.0067	1	0.533747	DOWN
hsa-miR-589-5p	103.857	69.5819	1	0.669977	DOWN
hsa-miR-1285-3p	90.3904	57.8759	1	0.640288	DOWN
hsa-miR-19a-3p	200.853	80.4009	1	0.400298	DOWN
hsa-miR-99b-3p	92.9853	99.824	1	1.07355	UP
hsa-miR-210-5p	79.326	78.7052	1	0.992173	DOWN
hsa-miR-1296-5p	72.7646	40.6743	1	0.558986	DOWN
hsa-miR-455-5p	107.706	88.8319	1	0.824766	DOWN
hsa-miR-542-3p	79.3043	66.8269	1	0.842665	DOWN
hsa-miR-193a-5p	97.2075	113.155	1	1.16406	UP
hsa-miR-7706	83.8052	82.5943	1	0.985551	DOWN
hsa-miR-22-5p	57.8109	61.5485	1	1.06465	UP
hsa-miR-26b-3p	49.7833	32.175	1	0.646301	DOWN
hsa-miR-452-5p	61.8245	49.3819	1	0.798743	DOWN
hsa-miR-3929	59.5956	61.2206	1	1.02727	UP
hsa-miR-944	66.4153	51.8729	1	0.781039	DOWN
hsa-miR-532-3p	39.0819	25.8538	1	0.661531	DOWN
hsa-miR-425-3p	44.6954	33.5537	1	0.750718	DOWN
hsa-miR-365a-3p	69.174	58.4846	1	0.845471	DOWN
hsa-miR-200a-5p	51.3373	45.6295	1	0.888819	DOWN
hsa-miR-365b-3p	57.3441	43.6592	1	0.761355	DOWN
hsa-miR-503-5p	26.5449	7.46643	1	0.281276	DOWN
hsa-miR-454-5p	35.4572	21.9766	1	0.619808	DOWN
hsa-miR-450b-5p	34.1588	24.0337	1	0.703586	DOWN
hsa-miR-324-3p	23.3503	16.6338	1	0.712359	DOWN
hsa-miR-1303	22.5387	11.9114	1	0.528485	DOWN
hsa-miR-324-5p	31.495	29.2843	1	0.929808	DOWN
hsa-miR-3909	18.7462	24.4029	1	1.30175	UP
hsa-miR-6842-3p	26.6244	29.4432	1	1.10587	UP
hsa-miR-30c-2-3p	21.4158	17.0068	1	0.794125	DOWN
hsa-miR-222-5p	22.5252	6.91079	1	0.306803	DOWN
hsa-miR-584-5p	18.9542	12.1538	1	0.64122	DOWN
hsa-miR-32-3p	19.7312	8.02253	1	0.40659	DOWN
hsa-miR-935	21.8694	21.951	1	1.00373	UP
hsa-miR-3529-3p	21.255	3.10295	1	0.145986	DOWN
hsa-miR-766-3p	15.6557	14.7573	1	0.942612	DOWN
hsa-miR-4284	29.9857	13.7025	1	0.456968	DOWN
hsa-miR-3651	16.9123	17.8102	1	1.05309	UP
hsa-miR-331-5p	13.935	11.3443	1	0.814089	DOWN
hsa-miR-3184-5p	14.3815	13.5524	1	0.942348	DOWN
hsa-miR-1249-3p	10.7676	14.7771	1	1.37237	UP
hsa-miR-26a-2-3p	15.5868	6.95714	1	0.446348	DOWN
hsa-miR-23a-3p	13.1416	12.3315	1	0.93836	DOWN
hsa-miR-3940-3p	12.6056	10.7415	1	0.852127	DOWN
hsa-miR-598-3p	19.9301	13.8466	1	0.694755	DOWN
hsa-miR-4461	10.9756	4.85812	1	0.442629	DOWN
hsa-miR-340-3p	17.4442	12.1788	1	0.698159	DOWN
hsa-miR-664a-3p	24.1796	37.6522	1	1.55719	UP
hsa-miR-3607-5p	33.9201	90.6122	1	2.67134	UP
hsa-miR-1291	15.8284	30.6078	1	1.93372	UP
hsa-miR-627-5p	17.1623	13.4311	1	0.782594	DOWN
hsa-miR-3934-5p	9.96435	6.44313	1	0.646618	DOWN
hsa-miR-140-5p	15.2627	9.9585	1	0.652472	DOWN
hsa-miR-6723-5p	12.2094	7.57851	1	0.620709	DOWN
hsa-miR-2110	9.11269	9.5302	1	1.04582	UP
hsa-miR-4521	13.535	1.45815	1	0.107731	DOWN
hsa-miR-1273g-3p	12.2035	4.59507	1	0.376539	DOWN
hsa-let-7i-3p	11.8116	10.0692	1	0.85249	DOWN
hsa-miR-659-5p	8.93042	8.75512	1	0.980371	DOWN
hsa-miR-548av-3p	10.2544	6.41565	1	0.625649	DOWN
hsa-miR-335-5p	14.6541	16.0669	1	1.09641	UP
hsa-miR-1246	10.5989	6.37716	1	0.601682	DOWN

## Sheet: 6Days ON vs OFF
Table S5b: MiR expression differences between induced (6d ON) and non-induced (OFF) HBEC CDC6 Tet-ON cells. FWER - Bonferroni-adjusted p value.
miR	OFF average	6d ON average	Adjusted p value	Fold Change	Direction
hsa-miR-17-3p	90.8956	27.7086	0.0087974	0.30484	DOWN
hsa-miR-34c-5p	1705.92	14689	0.00884198	8.61064	UP
hsa-miR-29a-3p	3616.91	1598.67	0.0182343	0.442	DOWN
hsa-miR-34b-3p	11.5052	84.7801	0.0209811	7.36884	UP
hsa-miR-486-5p	61.9258	283.795	0.0278036	4.58282	UP
hsa-miR-203a-3p	668.021	1387.38	0.0355676	2.07685	UP
hsa-miR-27b-3p	18.857	37.8519	0.0477102	2.00731	UP
hsa-miR-194-5p	42.7618	113.956	0.077075	2.6649	UP
hsa-miR-181a-3p	1189.26	747.496	0.0907088	0.628538	DOWN
hsa-miR-20a-3p	13.8037	4.75285	0.110529	0.344318	DOWN
hsa-miR-146b-3p	4.76064	12.4394	0.158353	2.61297	UP
hsa-miR-181d-5p	61.0857	85.2559	0.181029	1.39568	UP
hsa-miR-641	22.507	11.7484	0.197278	0.521989	DOWN
hsa-miR-576-3p	13.5845	6.49209	0.199808	0.477904	DOWN
hsa-miR-92a-3p	124978	77931.8	0.221733	0.623563	DOWN
hsa-miR-34b-5p	74.8464	652.452	0.231464	8.7172	UP
hsa-miR-24-2-5p	505.764	323.064	0.246129	0.638765	DOWN
hsa-miR-664a-5p	2.95705	11.4348	0.276222	3.86697	UP
hsa-miR-125b-2-3p	15.7678	31.2136	0.341935	1.97958	UP
hsa-miR-29b-3p	318.375	112.184	0.351557	0.352363	DOWN
hsa-miR-509-3p	4.74147	178.711	0.363077	37.691	UP
hsa-miR-34c-3p	15.308	113.329	0.387307	7.40326	UP
hsa-miR-29a-5p	48.7344	14.5985	0.451062	0.299553	DOWN
hsa-miR-3158-3p	20.3204	11.5754	0.457214	0.569644	DOWN
hsa-miR-582-3p	155.252	95.0235	0.467931	0.612059	DOWN
hsa-miR-93-5p	3044.98	2108.15	0.50887	0.692336	DOWN
hsa-miR-106a-5p	1344.96	685.815	0.577257	0.509916	DOWN
hsa-miR-513c-5p	0.453983	12.9915	0.589583	28.6167	UP
hsa-miR-15a-5p	373.241	286.306	0.591106	0.767081	DOWN
hsa-miR-7704	160.325	338.667	0.593365	2.11238	UP
hsa-miR-99b-5p	2400.89	11717.4	0.646033	4.88044	UP
hsa-let-7c-5p	972.918	1760.65	0.655117	1.80966	UP
hsa-miR-508-3p	1.80163	51.5061	0.687625	28.5887	UP
hsa-miR-25-3p	2226.24	1130.7	0.694161	0.507896	DOWN
hsa-miR-576-5p	24.8424	9.19452	0.746772	0.370114	DOWN
hsa-miR-130a-3p	2967.02	1618.61	0.749551	0.545535	DOWN
hsa-miR-509-3-5p	0.727828	12.9441	0.789948	17.7846	UP
hsa-miR-548k	43.0545	25.8855	0.808924	0.601226	DOWN
hsa-miR-374a-3p	91.5348	42.122	0.845872	0.460175	DOWN
hsa-miR-660-5p	314.513	171.633	0.864795	0.545709	DOWN
hsa-miR-148b-3p	1186.44	884.49	0.868235	0.745498	DOWN
hsa-miR-125b-5p	976.194	1351.66	1	1.38462	UP
hsa-miR-501-3p	57.8416	169.876	1	2.93692	UP
hsa-miR-1301-3p	10.8525	19.9441	1	1.83774	UP
hsa-miR-100-5p	5187.93	8016.16	1	1.54516	UP
hsa-miR-3200-3p	3.53457	3.01542	1	0.853123	DOWN
hsa-miR-708-5p	241.331	143.81	1	0.595904	DOWN
hsa-miR-30d-3p	107.289	76.5567	1	0.713556	DOWN
hsa-miR-138-5p	1504.53	373.324	1	0.248134	DOWN
hsa-miR-199b-5p	4.02866	10.932	1	2.71356	UP
hsa-miR-10b-5p	6.58159	6.13441	1	0.932057	DOWN
hsa-miR-29b-1-5p	23.5386	8.10686	1	0.344407	DOWN
hsa-miR-502-3p	11.1604	11.4893	1	1.02947	UP
hsa-miR-132-3p	89.4884	114.543	1	1.27998	UP
hsa-let-7i-5p	3736.88	2405.86	1	0.643814	DOWN
hsa-miR-4677-3p	21.9888	14.3087	1	0.650726	DOWN
hsa-miR-708-3p	114.161	47.5897	1	0.416866	DOWN
hsa-miR-1271-5p	1.48574	5.8239	1	3.91987	UP
hsa-miR-615-3p	22.4715	10.4495	1	0.465011	DOWN
hsa-miR-500a-3p	377.874	280.676	1	0.742777	DOWN
hsa-miR-330-5p	40.0004	45.5002	1	1.1375	UP
hsa-miR-340-5p	894.091	546.648	1	0.611401	DOWN
hsa-miR-10a-5p	2910.72	1965.65	1	0.675313	DOWN
hsa-miR-138-1-3p	6.43309	2.37333	1	0.368925	DOWN
hsa-miR-99a-3p	32.98	44.0554	1	1.33582	UP
hsa-miR-141-5p	576.977	396.654	1	0.687469	DOWN
hsa-miR-30b-5p	2020.75	1770.93	1	0.876372	DOWN
hsa-miR-221-5p	220.52	276.389	1	1.25335	UP
hsa-miR-183-5p	1089.13	1371.77	1	1.2595	UP
hsa-miR-92a-1-5p	77.6685	6.01131	1	0.0773971	DOWN
hsa-miR-548o-3p	10.9695	6.69639	1	0.610457	DOWN
hsa-miR-18a-5p	163.394	43.3466	1	0.265289	DOWN
hsa-miR-31-5p	16.8405	9.51671	1	0.56511	DOWN
hsa-miR-130b-3p	558.783	213.511	1	0.3821	DOWN
hsa-let-7e-5p	3693.56	4390.57	1	1.18871	UP
hsa-miR-34a-5p	990.634	2717.5	1	2.74319	UP
hsa-miR-582-5p	38.6075	22.6658	1	0.587083	DOWN
hsa-miR-339-5p	94.5886	71.6803	1	0.757812	DOWN
hsa-miR-330-3p	25.6432	26.711	1	1.04164	UP
hsa-miR-181a-5p	54790.7	100652	1	1.83703	UP
hsa-miR-151a-5p	80.7028	125.207	1	1.55146	UP
hsa-miR-769-5p	1823.82	2341.89	1	1.28406	UP
hsa-let-7b-5p	16741.7	21327.1	1	1.27389	UP
hsa-miR-30d-5p	26449	33030.4	1	1.24883	UP
hsa-miR-125b-1-3p	192.442	56.1719	1	0.29189	DOWN
hsa-miR-30a-3p	204.471	154.981	1	0.757964	DOWN
hsa-let-7a-5p	61418.9	62467.8	1	1.01708	UP
hsa-miR-3605-3p	17.7694	11.4331	1	0.643416	DOWN
hsa-miR-4485-3p	2.47355	4.08652	1	1.65209	UP
hsa-miR-3605-5p	9.60326	10.7622	1	1.12069	UP
hsa-miR-328-3p	31.1926	62.0833	1	1.99033	UP
hsa-miR-17-5p	1653.51	782.599	1	0.473295	DOWN
hsa-miR-339-3p	292.335	237.795	1	0.813434	DOWN
hsa-miR-181c-5p	188.558	352.75	1	1.87078	UP
hsa-miR-92b-3p	3415.46	2432.05	1	0.712071	DOWN
hsa-miR-671-5p	179.525	113.263	1	0.630901	DOWN
hsa-miR-378a-3p	8730.13	6880.69	1	0.788154	DOWN
hsa-miR-301b-3p	62.686	49.7761	1	0.794054	DOWN
hsa-miR-6499-5p	7.07005	13.3857	1	1.89329	UP
hsa-miR-374a-5p	30.606	14.4375	1	0.47172	DOWN
hsa-miR-99a-5p	132.801	252.956	1	1.90478	UP
hsa-miR-221-3p	7099.59	5376.91	1	0.757355	DOWN
hsa-miR-148b-5p	129.998	102.467	1	0.78822	DOWN
hsa-miR-424-5p	811.71	292.531	1	0.360389	DOWN
hsa-miR-193a-3p	604.454	221.597	1	0.366607	DOWN
hsa-miR-30c-5p	6579.3	6830.88	1	1.03824	UP
hsa-miR-100-3p	141.69	15.2466	1	0.107606	DOWN
hsa-miR-500a-5p	10.2522	5.22406	1	0.509555	DOWN
hsa-miR-200c-5p	27.9609	16.7068	1	0.597505	DOWN
hsa-miR-30e-5p	18472.4	22601.5	1	1.22353	UP
hsa-miR-362-5p	30.0089	26.2863	1	0.875949	DOWN
hsa-miR-548ah-3p	20.0823	13.1998	1	0.657287	DOWN
hsa-miR-335-3p	14.2417	15.293	1	1.07381	UP
hsa-miR-29c-3p	160.638	136.914	1	0.852317	DOWN
hsa-miR-182-5p	22280.8	27532.7	1	1.23571	UP
hsa-miR-375	5.94433	21.9139	1	3.68653	UP
hsa-miR-320a	2693.33	2790.27	1	1.03599	UP
hsa-miR-185-5p	28.0557	24.4793	1	0.872523	DOWN
hsa-miR-34a-3p	8.75509	12.1721	1	1.39029	UP
hsa-miR-21-5p	36283.6	35874.8	1	0.988734	DOWN
hsa-miR-501-5p	14.1023	5.55268	1	0.393742	DOWN
hsa-miR-30b-3p	21.0643	20.03	1	0.950895	DOWN
hsa-miR-15b-3p	33.8334	13.039	1	0.38539	DOWN
hsa-miR-18a-3p	59.4269	13.7641	1	0.231614	DOWN
hsa-miR-200b-3p	3021.08	4199.87	1	1.39019	UP
hsa-miR-874-5p	13.7958	24.9498	1	1.80851	UP
hsa-miR-135b-5p	12.1033	10.0756	1	0.832473	DOWN
hsa-miR-505-3p	15.3893	9.22115	1	0.599191	DOWN
hsa-miR-96-5p	39.9932	75.9036	1	1.89791	UP
hsa-let-7g-5p	5204.32	5314.88	1	1.02124	UP
hsa-miR-16-2-3p	110.939	49.9431	1	0.450184	DOWN
hsa-miR-7974	408.94	57.931	1	0.141661	DOWN
hsa-miR-132-5p	6.16632	7.15587	1	1.16048	UP
hsa-miR-874-3p	151.382	277.822	1	1.83524	UP
hsa-miR-450a-5p	34.8708	27.0218	1	0.774911	DOWN
hsa-miR-103b	4347.15	4599.12	1	1.05796	UP
hsa-miR-502-5p	7.91102	4.11968	1	0.520752	DOWN
hsa-miR-93-3p	47.4871	21.0211	1	0.44267	DOWN
hsa-miR-532-5p	544.194	288.945	1	0.530959	DOWN
hsa-miR-27a-5p	593.624	244.784	1	0.412355	DOWN
hsa-miR-744-5p	140.807	56.3443	1	0.400153	DOWN
hsa-let-7d-3p	388.772	200.073	1	0.514627	DOWN
hsa-miR-589-3p	96.1097	44.2369	1	0.460275	DOWN
hsa-let-7d-5p	1424.73	1091.34	1	0.765999	DOWN
hsa-miR-190a-5p	15.1925	15.5155	1	1.02126	UP
hsa-miR-151a-3p	1043.83	801.688	1	0.768026	DOWN
hsa-miR-148a-5p	337.384	195.306	1	0.578884	DOWN
hsa-miR-378a-5p	18.7672	18.3629	1	0.978461	DOWN
hsa-miR-30e-3p	495.428	553.886	1	1.11799	UP
hsa-let-7e-3p	45.0254	28.7515	1	0.638562	DOWN
hsa-miR-125a-3p	84.2657	63.2498	1	0.7506	DOWN
hsa-miR-2277-5p	19.1522	14.3644	1	0.750013	DOWN
hsa-miR-30c-1-3p	57.0093	54.246	1	0.951529	DOWN
hsa-miR-3607-3p	19.5749	30.0985	1	1.5376	UP
hsa-miR-4662a-5p	17.5423	16.1429	1	0.920232	DOWN
hsa-miR-26a-5p	43617.3	51315.5	1	1.17649	UP
hsa-miR-421	115.862	81.6602	1	0.704805	DOWN
hsa-miR-149-5p	1304.44	949.238	1	0.727698	DOWN
hsa-miR-106b-3p	189.984	107.384	1	0.56523	DOWN
hsa-miR-200b-5p	13.1527	18.1626	1	1.3809	UP
hsa-miR-205-5p	196504	138261	1	0.703603	DOWN
hsa-miR-22-3p	101013	133296	1	1.31959	UP
hsa-miR-191-5p	27680.9	32854.9	1	1.18692	UP
hsa-let-7f-5p	24174.8	20896.6	1	0.864394	DOWN
hsa-miR-16-5p	19594.2	14952.7	1	0.76312	DOWN
hsa-miR-30a-5p	22114.7	19514.2	1	0.882406	DOWN
hsa-miR-125a-5p	12120.5	12738.1	1	1.05096	UP
hsa-miR-148a-3p	13271.9	9530.46	1	0.718095	DOWN
hsa-miR-181b-5p	10950.1	10179.5	1	0.929631	DOWN
hsa-miR-423-3p	7053.64	5289.96	1	0.749961	DOWN
hsa-miR-200c-3p	7294.73	8993.12	1	1.23282	UP
hsa-miR-103a-3p	6475.77	7035.66	1	1.08646	UP
hsa-miR-28-3p	5190.15	5080.88	1	0.978948	DOWN
hsa-miR-20a-5p	4544.87	2567.37	1	0.564894	DOWN
hsa-miR-186-5p	3439.71	3939.62	1	1.14534	UP
hsa-miR-141-3p	3054.39	2786.97	1	0.912448	DOWN
hsa-miR-181a-2-3p	3070.55	1878.81	1	0.611883	DOWN
hsa-miR-24-3p	2048.16	1969.73	1	0.961706	DOWN
hsa-miR-193b-3p	1417.65	1173.19	1	0.827562	DOWN
hsa-miR-98-5p	1357.03	1196.09	1	0.881403	DOWN
hsa-miR-210-3p	1112.43	945.373	1	0.849823	DOWN
hsa-miR-941	768.475	797.076	1	1.03722	UP
hsa-miR-423-5p	878.947	1023.02	1	1.16392	UP
hsa-miR-425-5p	906.801	876.269	1	0.96633	DOWN
hsa-miR-31-3p	854.063	376.616	1	0.44097	DOWN
hsa-miR-3184-3p	801.333	920.555	1	1.14878	UP
hsa-miR-342-3p	661.707	596.643	1	0.901671	DOWN
hsa-miR-345-5p	502.227	327.949	1	0.65299	DOWN
hsa-miR-15b-5p	569.139	308.753	1	0.542491	DOWN
hsa-miR-19b-3p	1027.74	739.408	1	0.719452	DOWN
hsa-miR-101-3p	662.739	575.223	1	0.867948	DOWN
hsa-miR-454-3p	509.337	500.455	1	0.982561	DOWN
hsa-miR-107	467.534	382.689	1	0.818526	DOWN
hsa-miR-1307-3p	331.701	206.104	1	0.621355	DOWN
hsa-miR-301a-3p	683.365	1024.03	1	1.49851	UP
hsa-miR-28-5p	368.087	319.917	1	0.869133	DOWN
hsa-miR-484	321.014	159.713	1	0.497529	DOWN
hsa-miR-146b-5p	345.716	996.538	1	2.88254	UP
hsa-miR-200a-3p	297.892	291.403	1	0.978219	DOWN
hsa-miR-197-3p	206.751	128.746	1	0.622709	DOWN
hsa-miR-1180-3p	183.971	99.565	1	0.541201	DOWN
hsa-miR-574-3p	226.497	143.597	1	0.633992	DOWN
hsa-miR-27b-5p	196.49	106.527	1	0.542152	DOWN
hsa-miR-361-3p	213.656	239.676	1	1.12178	UP
hsa-miR-361-5p	215.462	266.291	1	1.2359	UP
hsa-miR-574-5p	120.064	70.3143	1	0.585641	DOWN
hsa-miR-429	209.751	214.081	1	1.02065	UP
hsa-miR-23a-5p	97.4371	59.5828	1	0.6115	DOWN
hsa-miR-589-5p	103.857	68.2089	1	0.656757	DOWN
hsa-miR-1285-3p	90.3904	50.0705	1	0.553936	DOWN
hsa-miR-19a-3p	200.853	94.9078	1	0.472524	DOWN
hsa-miR-99b-3p	92.9853	78.8064	1	0.847514	DOWN
hsa-miR-210-5p	79.326	64.1974	1	0.809285	DOWN
hsa-miR-1296-5p	72.7646	28.9156	1	0.397386	DOWN
hsa-miR-455-5p	107.706	72.9931	1	0.677709	DOWN
hsa-miR-542-3p	79.3043	68.1794	1	0.859719	DOWN
hsa-miR-193a-5p	97.2075	126.424	1	1.30056	UP
hsa-miR-7706	83.8052	80.8251	1	0.96444	DOWN
hsa-miR-22-5p	57.8109	66.8144	1	1.15574	UP
hsa-miR-26b-3p	49.7833	20.8613	1	0.419042	DOWN
hsa-miR-452-5p	61.8245	61.7126	1	0.99819	DOWN
hsa-miR-3929	59.5956	36.4977	1	0.612422	DOWN
hsa-miR-944	66.4153	55.6234	1	0.837509	DOWN
hsa-miR-532-3p	39.0819	15.9281	1	0.407556	DOWN
hsa-miR-425-3p	44.6954	38.7883	1	0.867837	DOWN
hsa-miR-365a-3p	69.174	60.5397	1	0.87518	DOWN
hsa-miR-200a-5p	51.3373	45.2308	1	0.881053	DOWN
hsa-miR-365b-3p	57.3441	42.5871	1	0.74266	DOWN
hsa-miR-503-5p	26.5449	3.77741	1	0.142303	DOWN
hsa-miR-454-5p	35.4572	14.3039	1	0.403413	DOWN
hsa-miR-450b-5p	34.1588	22.2001	1	0.649907	DOWN
hsa-miR-324-3p	23.3503	18.1357	1	0.776682	DOWN
hsa-miR-1303	22.5387	16.025	1	0.711001	DOWN
hsa-miR-324-5p	31.495	31.453	1	0.998666	DOWN
hsa-miR-3909	18.7462	26.4543	1	1.41118	UP
hsa-miR-6842-3p	26.6244	32.7261	1	1.22918	UP
hsa-miR-30c-2-3p	21.4158	16.8543	1	0.787	DOWN
hsa-miR-222-5p	22.5252	5.15073	1	0.228665	DOWN
hsa-miR-584-5p	18.9542	9.5239	1	0.502468	DOWN
hsa-miR-32-3p	19.7312	8.53263	1	0.432443	DOWN
hsa-miR-935	21.8694	14.7936	1	0.676449	DOWN
hsa-miR-3529-3p	21.255	7.2324	1	0.340267	DOWN
hsa-miR-766-3p	15.6557	11.7954	1	0.753425	DOWN
hsa-miR-4284	29.9857	25.3203	1	0.844412	DOWN
hsa-miR-3651	16.9123	10.7918	1	0.638104	DOWN
hsa-miR-331-5p	13.935	10.0245	1	0.719379	DOWN
hsa-miR-3184-5p	14.3815	12.2057	1	0.848707	DOWN
hsa-miR-1249-3p	10.7676	12.0891	1	1.12273	UP
hsa-miR-26a-2-3p	15.5868	8.15347	1	0.523101	DOWN
hsa-miR-23a-3p	13.1416	14.5961	1	1.11068	UP
hsa-miR-3940-3p	12.6056	8.64659	1	0.685935	DOWN
hsa-miR-598-3p	19.9301	13.138	1	0.659204	DOWN
hsa-miR-4461	10.9756	13.8115	1	1.25838	UP
hsa-miR-340-3p	17.4442	9.8308	1	0.563557	DOWN
hsa-miR-664a-3p	24.1796	56.0653	1	2.3187	UP
hsa-miR-3607-5p	33.9201	107.886	1	3.18058	UP
hsa-miR-1291	15.8284	6.858	1	0.433271	DOWN
hsa-miR-627-5p	17.1623	10.8832	1	0.634136	DOWN
hsa-miR-3934-5p	9.96435	4.42099	1	0.443681	DOWN
hsa-miR-140-5p	15.2627	12.3497	1	0.809144	DOWN
hsa-miR-6723-5p	12.2094	13.3331	1	1.09203	UP
hsa-miR-2110	9.11269	9.36538	1	1.02773	UP
hsa-miR-4521	13.535	1.66071	1	0.122697	DOWN
hsa-miR-1273g-3p	12.2035	16.0578	1	1.31584	UP
hsa-let-7i-3p	11.8116	9.34582	1	0.791243	DOWN
hsa-miR-659-5p	8.93042	11.4188	1	1.27864	UP
hsa-miR-548av-3p	10.2544	7.76806	1	0.757535	DOWN
hsa-miR-335-5p	14.6541	20.5247	1	1.40061	UP
hsa-miR-1246	10.5989	13.3746	1	1.26189	UP

## Sheet: ESC vs OFF
Table S5c: MiR expression differences between escaped (ESC) and non-induced (OFF) HBEC CDC6 Tet-ON cells. FWER - Bonferroni-adjusted p value.
miR	OFF average	ESC average	Adjusted p value	Fold Change	Direction
hsa-miR-125b-5p	976.194	4203.53	0.00344054	4.30604	UP
hsa-miR-181d-5p	61.0857	117.582	0.00720667	1.92486	UP
hsa-miR-501-3p	57.8416	704.495	0.0102052	12.1797	UP
hsa-miR-34b-3p	11.5052	0.648839	0.011194	0.0563951	DOWN
hsa-miR-1301-3p	10.8525	100.195	0.0150833	9.2324	UP
hsa-miR-100-5p	5187.93	69638.3	0.0182852	13.4231	UP
hsa-miR-30d-3p	107.289	44.291	0.0207637	0.412819	DOWN
hsa-miR-199b-5p	4.02866	23.1869	0.0297269	5.75548	UP
hsa-miR-203a-3p	668.021	1150.68	0.0301597	1.72251	UP
hsa-miR-99b-5p	2400.89	15921.8	0.0306316	6.6316	UP
hsa-miR-132-3p	89.4884	193.502	0.0323942	2.16231	UP
hsa-miR-582-3p	155.252	37.9048	0.034491	0.24415	DOWN
hsa-miR-30a-3p	204.471	125.919	0.0590065	0.615829	DOWN
hsa-miR-1271-5p	1.48574	12.1915	0.0662225	8.20567	UP
hsa-miR-3200-3p	3.53457	19.8274	0.0730268	5.60958	UP
hsa-miR-181c-5p	188.558	350.093	0.0737376	1.85669	UP
hsa-miR-340-5p	894.091	387.185	0.0740119	0.433049	DOWN
hsa-miR-708-5p	241.331	7.36	0.0761683	0.0304975	DOWN
hsa-miR-151a-5p	80.7028	178.151	0.07734	2.20749	UP
hsa-miR-30b-5p	2020.75	790.091	0.0793141	0.39099	DOWN
hsa-miR-15a-5p	373.241	263.243	0.0812595	0.705289	DOWN
hsa-miR-29c-3p	160.638	203.499	0.0997682	1.26682	UP
hsa-miR-30d-5p	26449	19303.8	0.105033	0.72985	DOWN
hsa-miR-374a-3p	91.5348	36.7168	0.12046	0.401124	DOWN
hsa-miR-181a-3p	1189.26	1407.08	0.12324	1.18316	UP
hsa-miR-330-5p	40.0004	66.0364	0.137811	1.65089	UP
hsa-miR-708-3p	114.161	3.43737	0.22577	0.0301099	DOWN
hsa-miR-502-3p	11.1604	35.2279	0.24662	3.15651	UP
hsa-miR-450a-5p	34.8708	16.6944	0.270102	0.478751	DOWN
hsa-miR-30c-5p	6579.3	2993.99	0.28581	0.455062	DOWN
hsa-let-7g-5p	5204.32	3898.6	0.342437	0.749109	DOWN
hsa-miR-339-3p	292.335	184.416	0.355623	0.630838	DOWN
hsa-let-7c-5p	972.918	348.027	0.370143	0.357715	DOWN
hsa-miR-375	5.94433	28.6612	0.386736	4.8216	UP
hsa-miR-3158-3p	20.3204	10.3497	0.471731	0.509328	DOWN
hsa-miR-103b	4347.15	5447.19	0.474899	1.25305	UP
hsa-miR-10b-5p	6.58159	56.6996	0.512965	8.61488	UP
hsa-miR-135b-5p	12.1033	15.3835	0.513322	1.27102	UP
hsa-miR-576-3p	13.5845	9.65611	0.57017	0.710818	DOWN
hsa-miR-99a-3p	32.98	11.7825	0.600287	0.357261	DOWN
hsa-miR-582-5p	38.6075	8.07457	0.613238	0.209145	DOWN
hsa-let-7a-5p	61418.9	41020.8	0.630565	0.667886	DOWN
hsa-miR-339-5p	94.5886	45.213	0.694126	0.477996	DOWN
hsa-miR-4677-3p	21.9888	39.5254	0.721559	1.79753	UP
hsa-miR-500a-3p	377.874	823.886	0.788177	2.18032	UP
hsa-miR-24-2-5p	505.764	386.468	0.85655	0.764126	DOWN
hsa-miR-30e-5p	18472.4	10359.2	0.879551	0.560791	DOWN
hsa-miR-34b-5p	74.8464	6.74171	0.88163	0.090074	DOWN
hsa-miR-576-5p	24.8424	12.9429	0.895199	0.521001	DOWN
hsa-miR-34c-5p	1705.92	163.15	1	0.0956377	DOWN
hsa-miR-29a-3p	3616.91	4468.44	1	1.23543	UP
hsa-miR-17-3p	90.8956	83.1881	1	0.915205	DOWN
hsa-miR-125b-2-3p	15.7678	7.5143	1	0.47656	DOWN
hsa-miR-138-5p	1504.53	3224.41	1	2.14314	UP
hsa-miR-486-5p	61.9258	24.9271	1	0.402532	DOWN
hsa-miR-146b-3p	4.76064	4.20129	1	0.882504	DOWN
hsa-miR-29b-1-5p	23.5386	52.133	1	2.21479	UP
hsa-let-7i-5p	3736.88	6162.46	1	1.64909	UP
hsa-miR-34c-3p	15.308	1.21685	1	0.0794914	DOWN
hsa-miR-29b-3p	318.375	382.778	1	1.20228	UP
hsa-miR-615-3p	22.4715	66.3267	1	2.95159	UP
hsa-miR-29a-5p	48.7344	47.7157	1	0.979098	DOWN
hsa-miR-20a-3p	13.8037	13.2327	1	0.95864	DOWN
hsa-miR-27b-3p	18.857	28.3777	1	1.50488	UP
hsa-miR-10a-5p	2910.72	7090.19	1	2.43589	UP
hsa-miR-664a-5p	2.95705	5.57726	1	1.88609	UP
hsa-miR-138-1-3p	6.43309	11.9791	1	1.8621	UP
hsa-miR-141-5p	576.977	793.748	1	1.3757	UP
hsa-miR-221-5p	220.52	1105.62	1	5.01372	UP
hsa-miR-183-5p	1089.13	3091.27	1	2.83828	UP
hsa-miR-92a-1-5p	77.6685	107.38	1	1.38255	UP
hsa-miR-548o-3p	10.9695	17.2678	1	1.57417	UP
hsa-miR-18a-5p	163.394	162.282	1	0.993198	DOWN
hsa-miR-31-5p	16.8405	23.295	1	1.38328	UP
hsa-miR-130b-3p	558.783	735.277	1	1.31585	UP
hsa-let-7e-5p	3693.56	2684.03	1	0.726678	DOWN
hsa-miR-130a-3p	2967.02	2757.34	1	0.929328	DOWN
hsa-miR-34a-5p	990.634	434.887	1	0.438999	DOWN
hsa-miR-330-3p	25.6432	49.355	1	1.92468	UP
hsa-miR-106a-5p	1344.96	1107.08	1	0.823133	DOWN
hsa-miR-181a-5p	54790.7	50736.1	1	0.925999	DOWN
hsa-miR-769-5p	1823.82	1042.82	1	0.571777	DOWN
hsa-let-7b-5p	16741.7	9257.32	1	0.552949	DOWN
hsa-miR-125b-1-3p	192.442	436.606	1	2.26876	UP
hsa-miR-3605-3p	17.7694	57.9983	1	3.26395	UP
hsa-miR-660-5p	314.513	309.911	1	0.985368	DOWN
hsa-miR-4485-3p	2.47355	12.6525	1	5.11512	UP
hsa-miR-25-3p	2226.24	1531.2	1	0.687798	DOWN
hsa-miR-3605-5p	9.60326	50.6867	1	5.27807	UP
hsa-miR-328-3p	31.1926	32.0083	1	1.02615	UP
hsa-miR-17-5p	1653.51	1387.31	1	0.839011	DOWN
hsa-miR-92b-3p	3415.46	6488.46	1	1.89973	UP
hsa-miR-671-5p	179.525	304.631	1	1.69687	UP
hsa-miR-378a-3p	8730.13	2708.47	1	0.310244	DOWN
hsa-miR-301b-3p	62.686	114.795	1	1.83126	UP
hsa-miR-6499-5p	7.07005	3.94855	1	0.55849	DOWN
hsa-miR-374a-5p	30.606	14.0559	1	0.459252	DOWN
hsa-miR-99a-5p	132.801	105.877	1	0.797262	DOWN
hsa-miR-221-3p	7099.59	7269.86	1	1.02398	UP
hsa-miR-7704	160.325	216.69	1	1.35157	UP
hsa-miR-148b-5p	129.998	187.515	1	1.44245	UP
hsa-miR-424-5p	811.71	202.624	1	0.249626	DOWN
hsa-miR-193a-3p	604.454	392.12	1	0.648717	DOWN
hsa-miR-548k	43.0545	48.3941	1	1.12402	UP
hsa-miR-194-5p	42.7618	73.7493	1	1.72465	UP
hsa-miR-100-3p	141.69	387.579	1	2.7354	UP
hsa-miR-513c-5p	0.453983	0	1	#NUM!	#NUM!
hsa-miR-500a-5p	10.2522	17.881	1	1.74412	UP
hsa-miR-200c-5p	27.9609	35.7104	1	1.27715	UP
hsa-miR-362-5p	30.0089	71.2585	1	2.37457	UP
hsa-miR-548ah-3p	20.0823	32.9064	1	1.63858	UP
hsa-miR-335-3p	14.2417	5.84402	1	0.410344	DOWN
hsa-miR-182-5p	22280.8	41545.5	1	1.86463	UP
hsa-miR-320a	2693.33	1867.65	1	0.693437	DOWN
hsa-miR-185-5p	28.0557	40.6206	1	1.44786	UP
hsa-miR-34a-3p	8.75509	4.20483	1	0.480273	DOWN
hsa-miR-21-5p	36283.6	57380.8	1	1.58145	UP
hsa-miR-501-5p	14.1023	18.7147	1	1.32706	UP
hsa-miR-641	22.507	23.4813	1	1.04329	UP
hsa-miR-30b-3p	21.0643	9.40473	1	0.446476	DOWN
hsa-miR-15b-3p	33.8334	17.0429	1	0.503731	DOWN
hsa-miR-18a-3p	59.4269	57.9617	1	0.975344	DOWN
hsa-miR-200b-3p	3021.08	4330.55	1	1.43344	UP
hsa-miR-508-3p	1.80163	0.130778	1	0.0725889	DOWN
hsa-miR-874-5p	13.7958	7.94805	1	0.576121	DOWN
hsa-miR-505-3p	15.3893	19.6715	1	1.27825	UP
hsa-miR-96-5p	39.9932	128.96	1	3.22453	UP
hsa-miR-16-2-3p	110.939	87.8931	1	0.792262	DOWN
hsa-miR-509-3-5p	0.727828	0	1	#NUM!	#NUM!
hsa-miR-7974	408.94	117.725	1	0.287879	DOWN
hsa-miR-132-5p	6.16632	14.0122	1	2.27238	UP
hsa-miR-93-5p	3044.98	2329.69	1	0.765092	DOWN
hsa-miR-148b-3p	1186.44	1113.51	1	0.938528	DOWN
hsa-miR-874-3p	151.382	122.042	1	0.806188	DOWN
hsa-miR-502-5p	7.91102	11.5642	1	1.46178	UP
hsa-miR-93-3p	47.4871	37.2643	1	0.784724	DOWN
hsa-miR-532-5p	544.194	555.874	1	1.02146	UP
hsa-miR-27a-5p	593.624	477.843	1	0.804959	DOWN
hsa-miR-509-3p	4.74147	1.64559	1	0.347063	DOWN
hsa-miR-744-5p	140.807	150.415	1	1.06823	UP
hsa-let-7d-3p	388.772	397.475	1	1.02238	UP
hsa-miR-589-3p	96.1097	94.8772	1	0.987177	DOWN
hsa-let-7d-5p	1424.73	1454.65	1	1.021	UP
hsa-miR-190a-5p	15.1925	7.88651	1	0.519105	DOWN
hsa-miR-151a-3p	1043.83	1213.83	1	1.16286	UP
hsa-miR-148a-5p	337.384	385.597	1	1.1429	UP
hsa-miR-378a-5p	18.7672	6.49177	1	0.345911	DOWN
hsa-miR-30e-3p	495.428	249.205	1	0.503009	DOWN
hsa-let-7e-3p	45.0254	23.5599	1	0.523258	DOWN
hsa-miR-125a-3p	84.2657	46.0366	1	0.546327	DOWN
hsa-miR-2277-5p	19.1522	12.3677	1	0.645761	DOWN
hsa-miR-30c-1-3p	57.0093	25.4129	1	0.445768	DOWN
hsa-miR-3607-3p	19.5749	8.65105	1	0.441945	DOWN
hsa-miR-4662a-5p	17.5423	23.9116	1	1.36308	UP
hsa-miR-26a-5p	43617.3	37405.8	1	0.857592	DOWN
hsa-miR-421	115.862	142.523	1	1.23011	UP
hsa-miR-149-5p	1304.44	653.038	1	0.500628	DOWN
hsa-miR-106b-3p	189.984	149.552	1	0.787182	DOWN
hsa-miR-92a-3p	124978	106038	1	0.848449	DOWN
hsa-miR-200b-5p	13.1527	16.5748	1	1.26018	UP
hsa-miR-205-5p	196504	150730	1	0.767059	DOWN
hsa-miR-22-3p	101013	108435	1	1.07348	UP
hsa-miR-191-5p	27680.9	32684	1	1.18075	UP
hsa-let-7f-5p	24174.8	18022.3	1	0.745501	DOWN
hsa-miR-16-5p	19594.2	16960.4	1	0.865583	DOWN
hsa-miR-30a-5p	22114.7	14887	1	0.673171	DOWN
hsa-miR-125a-5p	12120.5	11743.1	1	0.968864	DOWN
hsa-miR-148a-3p	13271.9	12587.2	1	0.948413	DOWN
hsa-miR-181b-5p	10950.1	12492.1	1	1.14083	UP
hsa-miR-423-3p	7053.64	6742.81	1	0.955934	DOWN
hsa-miR-200c-3p	7294.73	8646.52	1	1.18531	UP
hsa-miR-103a-3p	6475.77	8170.85	1	1.26176	UP
hsa-miR-28-3p	5190.15	6324.2	1	1.2185	UP
hsa-miR-20a-5p	4544.87	2947.91	1	0.648623	DOWN
hsa-miR-186-5p	3439.71	4105.57	1	1.19358	UP
hsa-miR-141-3p	3054.39	3380.13	1	1.10665	UP
hsa-miR-181a-2-3p	3070.55	1928.26	1	0.627986	DOWN
hsa-miR-24-3p	2048.16	1058.77	1	0.516937	DOWN
hsa-miR-193b-3p	1417.65	951.746	1	0.671356	DOWN
hsa-miR-98-5p	1357.03	1401.63	1	1.03287	UP
hsa-miR-210-3p	1112.43	921.868	1	0.828694	DOWN
hsa-miR-941	768.475	1068.1	1	1.38989	UP
hsa-miR-423-5p	878.947	1630.04	1	1.85454	UP
hsa-miR-425-5p	906.801	1030.97	1	1.13693	UP
hsa-miR-31-3p	854.063	569.699	1	0.667046	DOWN
hsa-miR-3184-3p	801.333	1491.63	1	1.86144	UP
hsa-miR-342-3p	661.707	506.579	1	0.765563	DOWN
hsa-miR-345-5p	502.227	221.314	1	0.440666	DOWN
hsa-miR-15b-5p	569.139	411.655	1	0.723295	DOWN
hsa-miR-19b-3p	1027.74	1269.08	1	1.23483	UP
hsa-miR-101-3p	662.739	439.477	1	0.663122	DOWN
hsa-miR-454-3p	509.337	416.679	1	0.818081	DOWN
hsa-miR-107	467.534	451.331	1	0.965344	DOWN
hsa-miR-1307-3p	331.701	355.709	1	1.07238	UP
hsa-miR-301a-3p	683.365	908.165	1	1.32896	UP
hsa-miR-28-5p	368.087	323.348	1	0.878455	DOWN
hsa-miR-484	321.014	186.044	1	0.57955	DOWN
hsa-miR-146b-5p	345.716	276.391	1	0.799474	DOWN
hsa-miR-200a-3p	297.892	243.531	1	0.817516	DOWN
hsa-miR-197-3p	206.751	169.88	1	0.821664	DOWN
hsa-miR-1180-3p	183.971	133.352	1	0.724857	DOWN
hsa-miR-574-3p	226.497	304.692	1	1.34523	UP
hsa-miR-27b-5p	196.49	105.385	1	0.536341	DOWN
hsa-miR-361-3p	213.656	222.44	1	1.04111	UP
hsa-miR-361-5p	215.462	187.428	1	0.869886	DOWN
hsa-miR-574-5p	120.064	184.089	1	1.53326	UP
hsa-miR-429	209.751	217.097	1	1.03502	UP
hsa-miR-23a-5p	97.4371	59.5459	1	0.611122	DOWN
hsa-miR-589-5p	103.857	119.078	1	1.14655	UP
hsa-miR-1285-3p	90.3904	72.2599	1	0.79942	DOWN
hsa-miR-19a-3p	200.853	237.837	1	1.18414	UP
hsa-miR-99b-3p	92.9853	66.4102	1	0.714201	DOWN
hsa-miR-210-5p	79.326	61.9101	1	0.780452	DOWN
hsa-miR-1296-5p	72.7646	34.0661	1	0.468169	DOWN
hsa-miR-455-5p	107.706	89.3857	1	0.829908	DOWN
hsa-miR-542-3p	79.3043	38.7842	1	0.489055	DOWN
hsa-miR-193a-5p	97.2075	97.2841	1	1.00079	UP
hsa-miR-7706	83.8052	65.6983	1	0.783941	DOWN
hsa-miR-22-5p	57.8109	48.1783	1	0.833378	DOWN
hsa-miR-26b-3p	49.7833	24.0712	1	0.483518	DOWN
hsa-miR-452-5p	61.8245	51.7277	1	0.836686	DOWN
hsa-miR-3929	59.5956	55.0843	1	0.924301	DOWN
hsa-miR-944	66.4153	59.94	1	0.902504	DOWN
hsa-miR-532-3p	39.0819	29.7241	1	0.760559	DOWN
hsa-miR-425-3p	44.6954	39.481	1	0.883333	DOWN
hsa-miR-365a-3p	69.174	73.4489	1	1.0618	UP
hsa-miR-200a-5p	51.3373	45.561	1	0.887485	DOWN
hsa-miR-365b-3p	57.3441	46.9983	1	0.819584	DOWN
hsa-miR-503-5p	26.5449	7.72944	1	0.291184	DOWN
hsa-miR-454-5p	35.4572	18.4861	1	0.521363	DOWN
hsa-miR-450b-5p	34.1588	15.2829	1	0.447407	DOWN
hsa-miR-324-3p	23.3503	24.3538	1	1.04298	UP
hsa-miR-1303	22.5387	7.64434	1	0.339165	DOWN
hsa-miR-324-5p	31.495	38.0238	1	1.2073	UP
hsa-miR-3909	18.7462	20.334	1	1.0847	UP
hsa-miR-6842-3p	26.6244	41.7432	1	1.56786	UP
hsa-miR-30c-2-3p	21.4158	12.4511	1	0.581397	DOWN
hsa-miR-222-5p	22.5252	35.1984	1	1.56263	UP
hsa-miR-584-5p	18.9542	21.1287	1	1.11472	UP
hsa-miR-32-3p	19.7312	7.99243	1	0.405064	DOWN
hsa-miR-935	21.8694	28.2394	1	1.29127	UP
hsa-miR-3529-3p	21.255	15.7298	1	0.740049	DOWN
hsa-miR-766-3p	15.6557	10.5318	1	0.672709	DOWN
hsa-miR-4284	29.9857	50.1132	1	1.67123	UP
hsa-miR-3651	16.9123	12.8053	1	0.757159	DOWN
hsa-miR-331-5p	13.935	16.9432	1	1.21587	UP
hsa-miR-3184-5p	14.3815	10.6514	1	0.740634	DOWN
hsa-miR-1249-3p	10.7676	12.47	1	1.15811	UP
hsa-miR-26a-2-3p	15.5868	13.459	1	0.863489	DOWN
hsa-miR-23a-3p	13.1416	13.2921	1	1.01145	UP
hsa-miR-3940-3p	12.6056	13.7717	1	1.09251	UP
hsa-miR-598-3p	19.9301	14.0445	1	0.704685	DOWN
hsa-miR-4461	10.9756	22.2664	1	2.02871	UP
hsa-miR-340-3p	17.4442	9.11515	1	0.522532	DOWN
hsa-miR-664a-3p	24.1796	38.8079	1	1.60499	UP
hsa-miR-3607-5p	33.9201	127.386	1	3.75548	UP
hsa-miR-1291	15.8284	10.1588	1	0.641809	DOWN
hsa-miR-627-5p	17.1623	11.526	1	0.671588	DOWN
hsa-miR-3934-5p	9.96435	13.1249	1	1.31718	UP
hsa-miR-140-5p	15.2627	11.6087	1	0.760594	DOWN
hsa-miR-6723-5p	12.2094	18.8605	1	1.54475	UP
hsa-miR-2110	9.11269	10.7891	1	1.18396	UP
hsa-miR-4521	13.535	21.6511	1	1.59963	UP
hsa-miR-1273g-3p	12.2035	37.8593	1	3.10235	UP
hsa-let-7i-3p	11.8116	17.6064	1	1.4906	UP
hsa-miR-659-5p	8.93042	11.1735	1	1.25118	UP
hsa-miR-548av-3p	10.2544	18.6191	1	1.81572	UP
hsa-miR-335-5p	14.6541	3.7671	1	0.257067	DOWN
hsa-miR-1246	10.5989	20.6628	1	1.94953	UP

## Sheet: 6Days ON vs 3Days ON
Table S5d: MiR expression differences between 3-day induced (3d ON) and 6-day induced (6d ON) HBEC CDC6 Tet-ON cells. FWER - Bonferroni-adjusted p value.
miR	3d ON average	6d ON average	Adjusted p value	Fold Change	Direction
hsa-miR-7974	18.2325	57.931	0.117645	3.17734	UP
hsa-miR-146b-3p	6.50892	12.4394	0.157264	1.91114	UP
hsa-miR-92a-1-5p	15.8543	6.01131	0.307671	0.379161	DOWN
hsa-miR-34c-5p	9296.94	14689	0.381517	1.57999	UP
hsa-let-7d-3p	320.06	200.073	0.418257	0.625109	DOWN
hsa-miR-18a-3p	27.1243	13.7641	0.495419	0.507446	DOWN
hsa-miR-138-5p	756.99	373.324	0.673028	0.493169	DOWN
hsa-miR-100-3p	25.513	15.2466	0.746714	0.597603	DOWN
hsa-miR-106b-3p	177.256	107.384	0.908945	0.605816	DOWN
hsa-miR-125b-5p	1025.08	1351.66	1	1.31859	UP
hsa-miR-181d-5p	83.7968	85.2559	1	1.01741	UP
hsa-miR-501-3p	157.987	169.876	1	1.07525	UP
hsa-miR-1301-3p	18.6316	19.9441	1	1.07044	UP
hsa-miR-100-5p	8826.78	8016.16	1	0.908164	DOWN
hsa-miR-29a-3p	1990.46	1598.67	1	0.803167	DOWN
hsa-miR-17-3p	40.2653	27.7086	1	0.688151	DOWN
hsa-miR-34b-3p	65.1572	84.7801	1	1.30116	UP
hsa-miR-582-3p	93.4436	95.0235	1	1.01691	UP
hsa-miR-3200-3p	3.65214	3.01542	1	0.825658	DOWN
hsa-miR-181a-3p	772.406	747.496	1	0.967751	DOWN
hsa-let-7c-5p	1614.55	1760.65	1	1.09049	UP
hsa-miR-125b-2-3p	24.5125	31.2136	1	1.27337	UP
hsa-miR-708-5p	194.472	143.81	1	0.739493	DOWN
hsa-miR-30d-3p	72.0748	76.5567	1	1.06218	UP
hsa-miR-34b-5p	358.258	652.452	1	1.82118	UP
hsa-miR-486-5p	182.632	283.795	1	1.55391	UP
hsa-miR-199b-5p	8.54979	10.932	1	1.27863	UP
hsa-miR-10b-5p	3.14074	6.13441	1	1.95317	UP
hsa-miR-29b-1-5p	5.7242	8.10686	1	1.41624	UP
hsa-miR-502-3p	13.0274	11.4893	1	0.88193	DOWN
hsa-miR-132-3p	110.626	114.543	1	1.03541	UP
hsa-let-7i-5p	3051.09	2405.86	1	0.788524	DOWN
hsa-miR-34c-3p	72.8031	113.329	1	1.55665	UP
hsa-miR-99b-5p	8507.92	11717.4	1	1.37723	UP
hsa-miR-4677-3p	15.5072	14.3087	1	0.922708	DOWN
hsa-miR-29b-3p	139.695	112.184	1	0.803063	DOWN
hsa-miR-708-3p	54.5386	47.5897	1	0.872588	DOWN
hsa-miR-1271-5p	5.58787	5.8239	1	1.04224	UP
hsa-miR-615-3p	14.7945	10.4495	1	0.706311	DOWN
hsa-miR-576-3p	6.4965	6.49209	1	0.999321	DOWN
hsa-miR-29a-5p	21.1518	14.5985	1	0.69018	DOWN
hsa-miR-20a-3p	5.67621	4.75285	1	0.837328	DOWN
hsa-miR-27b-3p	28.2669	37.8519	1	1.33909	UP
hsa-miR-203a-3p	1101.8	1387.38	1	1.2592	UP
hsa-miR-500a-3p	309.857	280.676	1	0.905825	DOWN
hsa-miR-330-5p	38.3818	45.5002	1	1.18546	UP
hsa-miR-340-5p	625.535	546.648	1	0.873889	DOWN
hsa-miR-10a-5p	1612.18	1965.65	1	1.21925	UP
hsa-miR-664a-5p	8.18701	11.4348	1	1.3967	UP
hsa-miR-24-2-5p	295.967	323.064	1	1.09156	UP
hsa-miR-138-1-3p	3.80381	2.37333	1	0.623935	DOWN
hsa-miR-99a-3p	41.0404	44.0554	1	1.07346	UP
hsa-miR-15a-5p	299.417	286.306	1	0.956212	DOWN
hsa-miR-141-5p	327.788	396.654	1	1.21009	UP
hsa-miR-30b-5p	1898.48	1770.93	1	0.932812	DOWN
hsa-miR-221-5p	157.294	276.389	1	1.75714	UP
hsa-miR-183-5p	1059.6	1371.77	1	1.29461	UP
hsa-miR-548o-3p	5.77573	6.69639	1	1.1594	UP
hsa-miR-18a-5p	56.8019	43.3466	1	0.763119	DOWN
hsa-miR-31-5p	12.8633	9.51671	1	0.739837	DOWN
hsa-miR-374a-3p	47.2086	42.122	1	0.892253	DOWN
hsa-miR-130b-3p	333.34	213.511	1	0.640521	DOWN
hsa-let-7e-5p	4652.47	4390.57	1	0.943707	DOWN
hsa-miR-576-5p	12.9981	9.19452	1	0.707372	DOWN
hsa-miR-130a-3p	2041.18	1618.61	1	0.792981	DOWN
hsa-miR-34a-5p	1918.55	2717.5	1	1.41643	UP
hsa-miR-582-5p	23.9749	22.6658	1	0.945398	DOWN
hsa-miR-339-5p	86.6765	71.6803	1	0.826987	DOWN
hsa-miR-330-3p	21.87	26.711	1	1.22135	UP
hsa-miR-3158-3p	15.0459	11.5754	1	0.769341	DOWN
hsa-miR-106a-5p	829.902	685.815	1	0.82638	DOWN
hsa-miR-181a-5p	82491	100652	1	1.22016	UP
hsa-miR-151a-5p	101.948	125.207	1	1.22815	UP
hsa-miR-769-5p	2097.83	2341.89	1	1.11634	UP
hsa-let-7b-5p	21695.3	21327.1	1	0.983027	DOWN
hsa-miR-30d-5p	28821.8	33030.4	1	1.14602	UP
hsa-miR-125b-1-3p	71.7703	56.1719	1	0.782663	DOWN
hsa-miR-30a-3p	153.53	154.981	1	1.00945	UP
hsa-let-7a-5p	62117.8	62467.8	1	1.00563	UP
hsa-miR-3605-3p	16.7081	11.4331	1	0.684284	DOWN
hsa-miR-660-5p	200.441	171.633	1	0.856273	DOWN
hsa-miR-4485-3p	2.41169	4.08652	1	1.69446	UP
hsa-miR-25-3p	1430.23	1130.7	1	0.790572	DOWN
hsa-miR-3605-5p	11.2923	10.7622	1	0.953056	DOWN
hsa-miR-328-3p	69.306	62.0833	1	0.895787	DOWN
hsa-miR-17-5p	928.762	782.599	1	0.842626	DOWN
hsa-miR-339-3p	284.282	237.795	1	0.836479	DOWN
hsa-miR-181c-5p	261.782	352.75	1	1.34749	UP
hsa-miR-92b-3p	2550.44	2432.05	1	0.953581	DOWN
hsa-miR-671-5p	95.2588	113.263	1	1.189	UP
hsa-miR-378a-3p	6862.85	6880.69	1	1.0026	UP
hsa-miR-301b-3p	47.4733	49.7761	1	1.04851	UP
hsa-miR-6499-5p	13.6792	13.3857	1	0.978541	DOWN
hsa-miR-374a-5p	16.0701	14.4375	1	0.898404	DOWN
hsa-miR-99a-5p	184.97	252.956	1	1.36755	UP
hsa-miR-221-3p	5405.56	5376.91	1	0.994699	DOWN
hsa-miR-7704	314.221	338.667	1	1.0778	UP
hsa-miR-148b-5p	91.7761	102.467	1	1.11649	UP
hsa-miR-424-5p	353.529	292.531	1	0.827461	DOWN
hsa-miR-193a-3p	374.936	221.597	1	0.591028	DOWN
hsa-miR-548k	27.7624	25.8855	1	0.932394	DOWN
hsa-miR-194-5p	64.0428	113.956	1	1.77937	UP
hsa-miR-30c-5p	6879.56	6830.88	1	0.992925	DOWN
hsa-miR-513c-5p	5.2819	12.9915	1	2.45963	UP
hsa-miR-500a-5p	5.88598	5.22406	1	0.887542	DOWN
hsa-miR-200c-5p	13.1787	16.7068	1	1.26771	UP
hsa-miR-30e-5p	18466.4	22601.5	1	1.22393	UP
hsa-miR-362-5p	23.0022	26.2863	1	1.14277	UP
hsa-miR-548ah-3p	11.6654	13.1998	1	1.13153	UP
hsa-miR-335-3p	9.92205	15.293	1	1.54131	UP
hsa-miR-29c-3p	132.241	136.914	1	1.03534	UP
hsa-miR-182-5p	22424.9	27532.7	1	1.22777	UP
hsa-miR-375	22.1854	21.9139	1	0.987762	DOWN
hsa-miR-320a	3035.34	2790.27	1	0.919263	DOWN
hsa-miR-185-5p	21.445	24.4793	1	1.14149	UP
hsa-miR-34a-3p	8.18224	12.1721	1	1.48763	UP
hsa-miR-21-5p	28655.6	35874.8	1	1.25193	UP
hsa-miR-501-5p	9.04012	5.55268	1	0.614226	DOWN
hsa-miR-641	14.8032	11.7484	1	0.793637	DOWN
hsa-miR-30b-3p	22.579	20.03	1	0.887108	DOWN
hsa-miR-15b-3p	15.6404	13.039	1	0.833676	DOWN
hsa-miR-200b-3p	3968.26	4199.87	1	1.05837	UP
hsa-miR-508-3p	26.6515	51.5061	1	1.93258	UP
hsa-miR-874-5p	20.6862	24.9498	1	1.20611	UP
hsa-miR-135b-5p	10.6225	10.0756	1	0.948517	DOWN
hsa-miR-505-3p	9.97159	9.22115	1	0.924742	DOWN
hsa-miR-96-5p	63.8992	75.9036	1	1.18786	UP
hsa-let-7g-5p	5264.68	5314.88	1	1.00954	UP
hsa-miR-16-2-3p	79.4016	49.9431	1	0.628994	DOWN
hsa-miR-509-3-5p	6.72048	12.9441	1	1.92607	UP
hsa-miR-132-5p	5.53192	7.15587	1	1.29356	UP
hsa-miR-93-5p	2403.04	2108.15	1	0.877285	DOWN
hsa-miR-148b-3p	868.252	884.49	1	1.0187	UP
hsa-miR-874-3p	225.458	277.822	1	1.23226	UP
hsa-miR-450a-5p	32.8207	27.0218	1	0.823315	DOWN
hsa-miR-103b	4290.57	4599.12	1	1.07191	UP
hsa-miR-502-5p	4.74409	4.11968	1	0.868381	DOWN
hsa-miR-93-3p	29.2594	21.0211	1	0.718439	DOWN
hsa-miR-532-5p	410.305	288.945	1	0.704219	DOWN
hsa-miR-27a-5p	245.847	244.784	1	0.995676	DOWN
hsa-miR-509-3p	108.674	178.711	1	1.64446	UP
hsa-miR-744-5p	88.9672	56.3443	1	0.633316	DOWN
hsa-miR-589-3p	48.501	44.2369	1	0.912081	DOWN
hsa-let-7d-5p	1303.04	1091.34	1	0.837533	DOWN
hsa-miR-190a-5p	11.9305	15.5155	1	1.3005	UP
hsa-miR-151a-3p	829.29	801.688	1	0.966717	DOWN
hsa-miR-148a-5p	194.993	195.306	1	1.00161	UP
hsa-miR-378a-5p	16.5718	18.3629	1	1.10809	UP
hsa-miR-30e-3p	509.545	553.886	1	1.08702	UP
hsa-let-7e-3p	38.5401	28.7515	1	0.746014	DOWN
hsa-miR-125a-3p	83.9221	63.2498	1	0.753673	DOWN
hsa-miR-2277-5p	16.2562	14.3644	1	0.883624	DOWN
hsa-miR-30c-1-3p	53.7126	54.246	1	1.00993	UP
hsa-miR-3607-3p	32.754	30.0985	1	0.918924	DOWN
hsa-miR-4662a-5p	15.5353	16.1429	1	1.03911	UP
hsa-miR-26a-5p	47180	51315.5	1	1.08765	UP
hsa-miR-421	100.154	81.6602	1	0.815343	DOWN
hsa-miR-149-5p	1574.17	949.238	1	0.603009	DOWN
hsa-miR-92a-3p	101537	77931.8	1	0.767525	DOWN
hsa-miR-200b-5p	17.4073	18.1626	1	1.04339	UP
hsa-miR-205-5p	174157	138261	1	0.793886	DOWN
hsa-miR-22-3p	127068	133296	1	1.04901	UP
hsa-miR-191-5p	26961	32854.9	1	1.21861	UP
hsa-let-7f-5p	23550.5	20896.6	1	0.887308	DOWN
hsa-miR-16-5p	15731	14952.7	1	0.950523	DOWN
hsa-miR-30a-5p	16473.2	19514.2	1	1.1846	UP
hsa-miR-125a-5p	12614.1	12738.1	1	1.00983	UP
hsa-miR-148a-3p	9464.04	9530.46	1	1.00702	UP
hsa-miR-181b-5p	11436	10179.5	1	0.890128	DOWN
hsa-miR-423-3p	8345.95	5289.96	1	0.633835	DOWN
hsa-miR-200c-3p	7870.04	8993.12	1	1.1427	UP
hsa-miR-103a-3p	6504.95	7035.66	1	1.08159	UP
hsa-miR-28-3p	5234.17	5080.88	1	0.970715	DOWN
hsa-miR-20a-5p	2612.65	2567.37	1	0.982666	DOWN
hsa-miR-186-5p	2953.91	3939.62	1	1.3337	UP
hsa-miR-141-3p	2695.64	2786.97	1	1.03388	UP
hsa-miR-181a-2-3p	2246.88	1878.81	1	0.836187	DOWN
hsa-miR-24-3p	1728.65	1969.73	1	1.13946	UP
hsa-miR-193b-3p	1412.8	1173.19	1	0.830402	DOWN
hsa-miR-98-5p	1164.93	1196.09	1	1.02674	UP
hsa-miR-210-3p	1083.74	945.373	1	0.872325	DOWN
hsa-miR-941	777.442	797.076	1	1.02526	UP
hsa-miR-423-5p	1308.9	1023.02	1	0.781591	DOWN
hsa-miR-425-5p	834.27	876.269	1	1.05034	UP
hsa-miR-31-3p	404.27	376.616	1	0.931596	DOWN
hsa-miR-3184-3p	1165.4	920.555	1	0.789904	DOWN
hsa-miR-342-3p	650.924	596.643	1	0.916609	DOWN
hsa-miR-345-5p	418.985	327.949	1	0.782723	DOWN
hsa-miR-15b-5p	330.27	308.753	1	0.934849	DOWN
hsa-miR-19b-3p	526.487	739.408	1	1.40442	UP
hsa-miR-101-3p	487.904	575.223	1	1.17897	UP
hsa-miR-454-3p	390.862	500.455	1	1.28039	UP
hsa-miR-107	440.882	382.689	1	0.868007	DOWN
hsa-miR-1307-3p	282.206	206.104	1	0.730334	DOWN
hsa-miR-301a-3p	676.891	1024.03	1	1.51284	UP
hsa-miR-28-5p	389.213	319.917	1	0.821957	DOWN
hsa-miR-484	232.066	159.713	1	0.688225	DOWN
hsa-miR-146b-5p	343.754	996.538	1	2.89898	UP
hsa-miR-200a-3p	259.039	291.403	1	1.12494	UP
hsa-miR-197-3p	175.705	128.746	1	0.732736	DOWN
hsa-miR-1180-3p	155.071	99.565	1	0.642062	DOWN
hsa-miR-574-3p	206.663	143.597	1	0.694839	DOWN
hsa-miR-27b-5p	118.641	106.527	1	0.897891	DOWN
hsa-miR-361-3p	243.359	239.676	1	0.984863	DOWN
hsa-miR-361-5p	244.404	266.291	1	1.08955	UP
hsa-miR-574-5p	102.123	70.3143	1	0.688528	DOWN
hsa-miR-429	190.899	214.081	1	1.12144	UP
hsa-miR-23a-5p	52.0067	59.5828	1	1.14568	UP
hsa-miR-589-5p	69.5819	68.2089	1	0.980267	DOWN
hsa-miR-1285-3p	57.8759	50.0705	1	0.865134	DOWN
hsa-miR-19a-3p	80.4009	94.9078	1	1.18043	UP
hsa-miR-99b-3p	99.824	78.8064	1	0.789453	DOWN
hsa-miR-210-5p	78.7052	64.1974	1	0.815669	DOWN
hsa-miR-1296-5p	40.6743	28.9156	1	0.710905	DOWN
hsa-miR-455-5p	88.8319	72.9931	1	0.821699	DOWN
hsa-miR-542-3p	66.8269	68.1794	1	1.02024	UP
hsa-miR-193a-5p	113.155	126.424	1	1.11726	UP
hsa-miR-7706	82.5943	80.8251	1	0.97858	DOWN
hsa-miR-22-5p	61.5485	66.8144	1	1.08556	UP
hsa-miR-26b-3p	32.175	20.8613	1	0.648369	DOWN
hsa-miR-452-5p	49.3819	61.7126	1	1.2497	UP
hsa-miR-3929	61.2206	36.4977	1	0.596166	DOWN
hsa-miR-944	51.8729	55.6234	1	1.0723	UP
hsa-miR-532-3p	25.8538	15.9281	1	0.616081	DOWN
hsa-miR-425-3p	33.5537	38.7883	1	1.15601	UP
hsa-miR-365a-3p	58.4846	60.5397	1	1.03514	UP
hsa-miR-200a-5p	45.6295	45.2308	1	0.991263	DOWN
hsa-miR-365b-3p	43.6592	42.5871	1	0.975444	DOWN
hsa-miR-503-5p	7.46643	3.77741	1	0.50592	DOWN
hsa-miR-454-5p	21.9766	14.3039	1	0.650868	DOWN
hsa-miR-450b-5p	24.0337	22.2001	1	0.923706	DOWN
hsa-miR-324-3p	16.6338	18.1357	1	1.09029	UP
hsa-miR-1303	11.9114	16.025	1	1.34536	UP
hsa-miR-324-5p	29.2843	31.453	1	1.07406	UP
hsa-miR-3909	24.4029	26.4543	1	1.08407	UP
hsa-miR-6842-3p	29.4432	32.7261	1	1.1115	UP
hsa-miR-30c-2-3p	17.0068	16.8543	1	0.991028	DOWN
hsa-miR-222-5p	6.91079	5.15073	1	0.745316	DOWN
hsa-miR-584-5p	12.1538	9.5239	1	0.783613	DOWN
hsa-miR-32-3p	8.02253	8.53263	1	1.06358	UP
hsa-miR-935	21.951	14.7936	1	0.673936	DOWN
hsa-miR-3529-3p	3.10295	7.2324	1	2.33081	UP
hsa-miR-766-3p	14.7573	11.7954	1	0.799295	DOWN
hsa-miR-4284	13.7025	25.3203	1	1.84786	UP
hsa-miR-3651	17.8102	10.7918	1	0.605935	DOWN
hsa-miR-331-5p	11.3443	10.0245	1	0.883661	DOWN
hsa-miR-3184-5p	13.5524	12.2057	1	0.90063	DOWN
hsa-miR-1249-3p	14.7771	12.0891	1	0.818094	DOWN
hsa-miR-26a-2-3p	6.95714	8.15347	1	1.17196	UP
hsa-miR-23a-3p	12.3315	14.5961	1	1.18364	UP
hsa-miR-3940-3p	10.7415	8.64659	1	0.804968	DOWN
hsa-miR-598-3p	13.8466	13.138	1	0.94883	DOWN
hsa-miR-4461	4.85812	13.8115	1	2.84298	UP
hsa-miR-340-3p	12.1788	9.8308	1	0.807205	DOWN
hsa-miR-664a-3p	37.6522	56.0653	1	1.48903	UP
hsa-miR-3607-5p	90.6122	107.886	1	1.19063	UP
hsa-miR-1291	30.6078	6.858	1	0.22406	DOWN
hsa-miR-627-5p	13.4311	10.8832	1	0.8103	DOWN
hsa-miR-3934-5p	6.44313	4.42099	1	0.686156	DOWN
hsa-miR-140-5p	9.9585	12.3497	1	1.24012	UP
hsa-miR-6723-5p	7.57851	13.3331	1	1.75933	UP
hsa-miR-2110	9.5302	9.36538	1	0.982706	DOWN
hsa-miR-4521	1.45815	1.66071	1	1.13891	UP
hsa-miR-1273g-3p	4.59507	16.0578	1	3.49457	UP
hsa-let-7i-3p	10.0692	9.34582	1	0.928155	DOWN
hsa-miR-659-5p	8.75512	11.4188	1	1.30424	UP
hsa-miR-548av-3p	6.41565	7.76806	1	1.2108	UP
hsa-miR-335-5p	16.0669	20.5247	1	1.27745	UP
hsa-miR-1246	6.37716	13.3746	1	2.09727	UP

## Sheet: ESC vs 3Days ON
Table S5e: MiR expression differences between escaped (ESC) and induced (3d ON) HBEC CDC6 Tet-ON cells. FWER - Bonferroni-adjusted p value.
miRNA	3d ON average	ESC average	Adjusted p value	Fold Change	Direction
hsa-let-7c-5p	1614.55	348.027	0.000809704	0.215557	DOWN
hsa-miR-92a-1-5p	15.8543	107.38	0.00262852	6.77297	UP
hsa-miR-125b-5p	1025.08	4203.53	0.00391869	4.1007	UP
hsa-miR-34c-5p	9296.94	163.15	0.00470176	0.0175488	DOWN
hsa-miR-30e-3p	509.545	249.205	0.00800234	0.489073	DOWN
hsa-miR-29a-3p	1990.46	4468.44	0.00857638	2.24492	UP
hsa-miR-1301-3p	18.6316	100.195	0.0112377	5.37767	UP
hsa-miR-30b-5p	1898.48	790.091	0.011253	0.41617	DOWN
hsa-miR-130b-3p	333.34	735.277	0.0151924	2.20579	UP
hsa-let-7b-5p	21695.3	9257.32	0.0180245	0.426697	DOWN
hsa-miR-328-3p	69.306	32.0083	0.0198076	0.461841	DOWN
hsa-miR-29b-1-5p	5.7242	52.133	0.020263	9.10747	UP
hsa-miR-501-3p	157.987	704.495	0.0212216	4.4592	UP
hsa-miR-339-3p	284.282	184.416	0.0221331	0.64871	DOWN
hsa-miR-582-3p	93.4436	37.9048	0.0239411	0.405644	DOWN
hsa-miR-100-5p	8826.78	69638.3	0.0241355	7.88943	UP
hsa-miR-708-5p	194.472	7.36	0.0241734	0.0378462	DOWN
hsa-miR-18a-5p	56.8019	162.282	0.026832	2.85699	UP
hsa-miR-125b-2-3p	24.5125	7.5143	0.0389769	0.306549	DOWN
hsa-miR-30d-3p	72.0748	44.291	0.0427303	0.614515	DOWN
hsa-miR-301b-3p	47.4733	114.795	0.0469235	2.41808	UP
hsa-miR-132-3p	110.626	193.502	0.0506491	1.74916	UP
hsa-miR-181a-3p	772.406	1407.08	0.0555327	1.82169	UP
hsa-miR-3200-3p	3.65214	19.8274	0.0603818	5.42899	UP
hsa-miR-330-3p	21.87	49.355	0.0663421	2.25675	UP
hsa-miR-34a-5p	1918.55	434.887	0.0694185	0.226675	DOWN
hsa-miR-138-5p	756.99	3224.41	0.0736191	4.25952	UP
hsa-miR-34b-5p	358.258	6.74171	0.0763629	0.018818	DOWN
hsa-let-7e-3p	38.5401	23.5599	0.0828623	0.611308	DOWN
hsa-miR-500a-3p	309.857	823.886	0.0840636	2.65893	UP
hsa-miR-582-5p	23.9749	8.07457	0.0864158	0.336793	DOWN
hsa-miR-181c-5p	261.782	350.093	0.0895611	1.33734	UP
hsa-miR-181d-5p	83.7968	117.582	0.103129	1.40318	UP
hsa-miR-30c-5p	6879.56	2993.99	0.104231	0.435201	DOWN
hsa-miR-199b-5p	8.54979	23.1869	0.10843	2.71199	UP
hsa-miR-29c-3p	132.241	203.499	0.114111	1.53884	UP
hsa-miR-30b-3p	22.579	9.40473	0.11658	0.416526	DOWN
hsa-let-7e-5p	4652.47	2684.03	0.126249	0.576904	DOWN
hsa-miR-17-3p	40.2653	83.1881	0.130342	2.066	UP
hsa-miR-330-5p	38.3818	66.0364	0.132502	1.72051	UP
hsa-miR-502-3p	13.0274	35.2279	0.137239	2.70413	UP
hsa-miR-874-3p	225.458	122.042	0.152236	0.541308	DOWN
hsa-let-7i-5p	3051.09	6162.46	0.1691	2.01976	UP
hsa-miR-99a-5p	184.97	105.877	0.200544	0.572402	DOWN
hsa-miR-125a-3p	83.9221	46.0366	0.205048	0.548564	DOWN
hsa-miR-769-5p	2097.83	1042.82	0.207512	0.497095	DOWN
hsa-miR-34b-3p	65.1572	0.648839	0.225101	0.00995805	DOWN
hsa-miR-151a-5p	101.948	178.151	0.231518	1.74748	UP
hsa-miR-708-3p	54.5386	3.43737	0.245681	0.0630264	DOWN
hsa-miR-378a-3p	6862.85	2708.47	0.261431	0.394657	DOWN
hsa-miR-99a-3p	41.0404	11.7825	0.265376	0.287094	DOWN
hsa-miR-27a-5p	245.847	477.843	0.265775	1.94366	UP
hsa-miR-339-5p	86.6765	45.213	0.291305	0.521629	DOWN
hsa-miR-671-5p	95.2588	304.631	0.293389	3.19793	UP
hsa-miR-500a-5p	5.88598	17.881	0.304317	3.0379	UP
hsa-let-7a-5p	62117.8	41020.8	0.312977	0.660371	DOWN
hsa-miR-340-5p	625.535	387.185	0.319836	0.618967	DOWN
hsa-miR-34c-3p	72.8031	1.21685	0.322637	0.0167143	DOWN
hsa-miR-29a-5p	21.1518	47.7157	0.335908	2.25587	UP
hsa-miR-2277-5p	16.2562	12.3677	0.337067	0.7608	DOWN
hsa-miR-138-1-3p	3.80381	11.9791	0.340916	3.14923	UP
hsa-miR-92b-3p	2550.44	6488.46	0.34544	2.54405	UP
hsa-miR-10b-5p	3.14074	56.6996	0.366298	18.0529	UP
hsa-miR-502-5p	4.74409	11.5642	0.371283	2.43759	UP
hsa-miR-29b-3p	139.695	382.778	0.377146	2.7401	UP
hsa-miR-10a-5p	1612.18	7090.19	0.415805	4.39789	UP
hsa-miR-1271-5p	5.58787	12.1915	0.431964	2.18178	UP
hsa-miR-99b-5p	8507.92	15921.8	0.442517	1.8714	UP
hsa-miR-4677-3p	15.5072	39.5254	0.469915	2.54884	UP
hsa-miR-615-3p	14.7945	66.3267	0.52607	4.48321	UP
hsa-miR-30c-1-3p	53.7126	25.4129	0.53269	0.473127	DOWN
hsa-miR-141-5p	327.788	793.748	0.587992	2.42153	UP
hsa-miR-548o-3p	5.77573	17.2678	0.588163	2.98971	UP
hsa-miR-221-3p	5405.56	7269.86	0.60068	1.34489	UP
hsa-miR-320a	3035.34	1867.65	0.676751	0.615304	DOWN
hsa-miR-7974	18.2325	117.725	0.710965	6.45687	UP
hsa-miR-3607-3p	32.754	8.65105	0.768643	0.264122	DOWN
hsa-miR-4662a-5p	15.5353	23.9116	0.773786	1.53918	UP
hsa-miR-26a-5p	47180	37405.8	0.821379	0.792832	DOWN
hsa-miR-31-5p	12.8633	23.295	0.842375	1.81098	UP
hsa-miR-30d-5p	28821.8	19303.8	0.853215	0.669763	DOWN
hsa-miR-125b-1-3p	71.7703	436.606	0.867623	6.08339	UP
hsa-miR-421	100.154	142.523	0.893972	1.42303	UP
hsa-miR-362-5p	23.0022	71.2585	0.928949	3.09789	UP
hsa-miR-183-5p	1059.6	3091.27	0.945954	2.91739	UP
hsa-miR-149-5p	1574.17	653.038	0.98136	0.414847	DOWN
hsa-miR-486-5p	182.632	24.9271	1	0.136488	DOWN
hsa-miR-146b-3p	6.50892	4.20129	1	0.645466	DOWN
hsa-miR-576-3p	6.4965	9.65611	1	1.48636	UP
hsa-miR-20a-3p	5.67621	13.2327	1	2.33127	UP
hsa-miR-27b-3p	28.2669	28.3777	1	1.00392	UP
hsa-miR-203a-3p	1101.8	1150.68	1	1.04436	UP
hsa-miR-664a-5p	8.18701	5.57726	1	0.681233	DOWN
hsa-miR-24-2-5p	295.967	386.468	1	1.30578	UP
hsa-miR-15a-5p	299.417	263.243	1	0.879184	DOWN
hsa-miR-221-5p	157.294	1105.62	1	7.02901	UP
hsa-miR-374a-3p	47.2086	36.7168	1	0.777756	DOWN
hsa-miR-576-5p	12.9981	12.9429	1	0.99575	DOWN
hsa-miR-130a-3p	2041.18	2757.34	1	1.35086	UP
hsa-miR-3158-3p	15.0459	10.3497	1	0.68788	DOWN
hsa-miR-106a-5p	829.902	1107.08	1	1.33399	UP
hsa-miR-181a-5p	82491	50736.1	1	0.61505	DOWN
hsa-miR-30a-3p	153.53	125.919	1	0.820159	DOWN
hsa-miR-3605-3p	16.7081	57.9983	1	3.47126	UP
hsa-miR-660-5p	200.441	309.911	1	1.54614	UP
hsa-miR-4485-3p	2.41169	12.6525	1	5.24632	UP
hsa-miR-25-3p	1430.23	1531.2	1	1.0706	UP
hsa-miR-3605-5p	11.2923	50.6867	1	4.48859	UP
hsa-miR-17-5p	928.762	1387.31	1	1.49372	UP
hsa-miR-6499-5p	13.6792	3.94855	1	0.288654	DOWN
hsa-miR-374a-5p	16.0701	14.0559	1	0.874658	DOWN
hsa-miR-7704	314.221	216.69	1	0.689611	DOWN
hsa-miR-148b-5p	91.7761	187.515	1	2.04318	UP
hsa-miR-424-5p	353.529	202.624	1	0.573146	DOWN
hsa-miR-193a-3p	374.936	392.12	1	1.04583	UP
hsa-miR-548k	27.7624	48.3941	1	1.74315	UP
hsa-miR-194-5p	64.0428	73.7493	1	1.15156	UP
hsa-miR-100-3p	25.513	387.579	1	15.1914	UP
hsa-miR-513c-5p	5.2819	0	1	#NUM!	#NUM!
hsa-miR-200c-5p	13.1787	35.7104	1	2.7097	UP
hsa-miR-30e-5p	18466.4	10359.2	1	0.560974	DOWN
hsa-miR-548ah-3p	11.6654	32.9064	1	2.82085	UP
hsa-miR-335-3p	9.92205	5.84402	1	0.588993	DOWN
hsa-miR-182-5p	22424.9	41545.5	1	1.85265	UP
hsa-miR-375	22.1854	28.6612	1	1.29189	UP
hsa-miR-185-5p	21.445	40.6206	1	1.89418	UP
hsa-miR-34a-3p	8.18224	4.20483	1	0.513898	DOWN
hsa-miR-21-5p	28655.6	57380.8	1	2.00243	UP
hsa-miR-501-5p	9.04012	18.7147	1	2.07018	UP
hsa-miR-641	14.8032	23.4813	1	1.58623	UP
hsa-miR-15b-3p	15.6404	17.0429	1	1.08967	UP
hsa-miR-18a-3p	27.1243	57.9617	1	2.13689	UP
hsa-miR-200b-3p	3968.26	4330.55	1	1.0913	UP
hsa-miR-508-3p	26.6515	0.130778	1	0.00490697	DOWN
hsa-miR-874-5p	20.6862	7.94805	1	0.38422	DOWN
hsa-miR-135b-5p	10.6225	15.3835	1	1.4482	UP
hsa-miR-505-3p	9.97159	19.6715	1	1.97275	UP
hsa-miR-96-5p	63.8992	128.96	1	2.01817	UP
hsa-let-7g-5p	5264.68	3898.6	1	0.74052	DOWN
hsa-miR-16-2-3p	79.4016	87.8931	1	1.10694	UP
hsa-miR-509-3-5p	6.72048	0	1	#NUM!	#NUM!
hsa-miR-132-5p	5.53192	14.0122	1	2.53297	UP
hsa-miR-93-5p	2403.04	2329.69	1	0.969477	DOWN
hsa-miR-148b-3p	868.252	1113.51	1	1.28247	UP
hsa-miR-450a-5p	32.8207	16.6944	1	0.508656	DOWN
hsa-miR-103b	4290.57	5447.19	1	1.26957	UP
hsa-miR-93-3p	29.2594	37.2643	1	1.27358	UP
hsa-miR-532-5p	410.305	555.874	1	1.35478	UP
hsa-miR-509-3p	108.674	1.64559	1	0.0151424	DOWN
hsa-miR-744-5p	88.9672	150.415	1	1.69068	UP
hsa-let-7d-3p	320.06	397.475	1	1.24188	UP
hsa-miR-589-3p	48.501	94.8772	1	1.95619	UP
hsa-let-7d-5p	1303.04	1454.65	1	1.11635	UP
hsa-miR-190a-5p	11.9305	7.88651	1	0.661038	DOWN
hsa-miR-151a-3p	829.29	1213.83	1	1.46369	UP
hsa-miR-148a-5p	194.993	385.597	1	1.97749	UP
hsa-miR-378a-5p	16.5718	6.49177	1	0.391736	DOWN
hsa-miR-106b-3p	177.256	149.552	1	0.843706	DOWN
hsa-miR-92a-3p	101537	106038	1	1.04433	UP
hsa-miR-200b-5p	17.4073	16.5748	1	0.952172	DOWN
hsa-miR-205-5p	174157	150730	1	0.865485	DOWN
hsa-miR-22-3p	127068	108435	1	0.85336	DOWN
hsa-miR-191-5p	26961	32684	1	1.21227	UP
hsa-let-7f-5p	23550.5	18022.3	1	0.765264	DOWN
hsa-miR-16-5p	15731	16960.4	1	1.07815	UP
hsa-miR-30a-5p	16473.2	14887	1	0.903708	DOWN
hsa-miR-125a-5p	12614.1	11743.1	1	0.930951	DOWN
hsa-miR-148a-3p	9464.04	12587.2	1	1.33	UP
hsa-miR-181b-5p	11436	12492.1	1	1.09235	UP
hsa-miR-423-3p	8345.95	6742.81	1	0.807915	DOWN
hsa-miR-200c-3p	7870.04	8646.52	1	1.09866	UP
hsa-miR-103a-3p	6504.95	8170.85	1	1.2561	UP
hsa-miR-28-3p	5234.17	6324.2	1	1.20825	UP
hsa-miR-20a-5p	2612.65	2947.91	1	1.12832	UP
hsa-miR-186-5p	2953.91	4105.57	1	1.38987	UP
hsa-miR-141-3p	2695.64	3380.13	1	1.25393	UP
hsa-miR-181a-2-3p	2246.88	1928.26	1	0.858194	DOWN
hsa-miR-24-3p	1728.65	1058.77	1	0.612483	DOWN
hsa-miR-193b-3p	1412.8	951.746	1	0.67366	DOWN
hsa-miR-98-5p	1164.93	1401.63	1	1.20319	UP
hsa-miR-210-3p	1083.74	921.868	1	0.850637	DOWN
hsa-miR-941	777.442	1068.1	1	1.37386	UP
hsa-miR-423-5p	1308.9	1630.04	1	1.24536	UP
hsa-miR-425-5p	834.27	1030.97	1	1.23577	UP
hsa-miR-31-3p	404.27	569.699	1	1.4092	UP
hsa-miR-3184-3p	1165.4	1491.63	1	1.27993	UP
hsa-miR-342-3p	650.924	506.579	1	0.778246	DOWN
hsa-miR-345-5p	418.985	221.314	1	0.528215	DOWN
hsa-miR-15b-5p	330.27	411.655	1	1.24642	UP
hsa-miR-19b-3p	526.487	1269.08	1	2.41047	UP
hsa-miR-101-3p	487.904	439.477	1	0.900745	DOWN
hsa-miR-454-3p	390.862	416.679	1	1.06605	UP
hsa-miR-107	440.882	451.331	1	1.0237	UP
hsa-miR-1307-3p	282.206	355.709	1	1.26046	UP
hsa-miR-301a-3p	676.891	908.165	1	1.34167	UP
hsa-miR-28-5p	389.213	323.348	1	0.830773	DOWN
hsa-miR-484	232.066	186.044	1	0.801685	DOWN
hsa-miR-146b-5p	343.754	276.391	1	0.804036	DOWN
hsa-miR-200a-3p	259.039	243.531	1	0.940135	DOWN
hsa-miR-197-3p	175.705	169.88	1	0.966845	DOWN
hsa-miR-1180-3p	155.071	133.352	1	0.859945	DOWN
hsa-miR-574-3p	206.663	304.692	1	1.47434	UP
hsa-miR-27b-5p	118.641	105.385	1	0.888268	DOWN
hsa-miR-361-3p	243.359	222.44	1	0.91404	DOWN
hsa-miR-361-5p	244.404	187.428	1	0.766877	DOWN
hsa-miR-574-5p	102.123	184.089	1	1.80263	UP
hsa-miR-429	190.899	217.097	1	1.13723	UP
hsa-miR-23a-5p	52.0067	59.5459	1	1.14497	UP
hsa-miR-589-5p	69.5819	119.078	1	1.71133	UP
hsa-miR-1285-3p	57.8759	72.2599	1	1.24853	UP
hsa-miR-19a-3p	80.4009	237.837	1	2.95815	UP
hsa-miR-99b-3p	99.824	66.4102	1	0.665272	DOWN
hsa-miR-210-5p	78.7052	61.9101	1	0.786609	DOWN
hsa-miR-1296-5p	40.6743	34.0661	1	0.837533	DOWN
hsa-miR-455-5p	88.8319	89.3857	1	1.00623	UP
hsa-miR-542-3p	66.8269	38.7842	1	0.580367	DOWN
hsa-miR-193a-5p	113.155	97.2841	1	0.859739	DOWN
hsa-miR-7706	82.5943	65.6983	1	0.795434	DOWN
hsa-miR-22-5p	61.5485	48.1783	1	0.782769	DOWN
hsa-miR-26b-3p	32.175	24.0712	1	0.748131	DOWN
hsa-miR-452-5p	49.3819	51.7277	1	1.0475	UP
hsa-miR-3929	61.2206	55.0843	1	0.899766	DOWN
hsa-miR-944	51.8729	59.94	1	1.15552	UP
hsa-miR-532-3p	25.8538	29.7241	1	1.1497	UP
hsa-miR-425-3p	33.5537	39.481	1	1.17665	UP
hsa-miR-365a-3p	58.4846	73.4489	1	1.25587	UP
hsa-miR-200a-5p	45.6295	45.561	1	0.998499	DOWN
hsa-miR-365b-3p	43.6592	46.9983	1	1.07648	UP
hsa-miR-503-5p	7.46643	7.72944	1	1.03523	UP
hsa-miR-454-5p	21.9766	18.4861	1	0.841168	DOWN
hsa-miR-450b-5p	24.0337	15.2829	1	0.635894	DOWN
hsa-miR-324-3p	16.6338	24.3538	1	1.46412	UP
hsa-miR-1303	11.9114	7.64434	1	0.641768	DOWN
hsa-miR-324-5p	29.2843	38.0238	1	1.29844	UP
hsa-miR-3909	24.4029	20.334	1	0.833263	DOWN
hsa-miR-6842-3p	29.4432	41.7432	1	1.41775	UP
hsa-miR-30c-2-3p	17.0068	12.4511	1	0.732122	DOWN
hsa-miR-222-5p	6.91079	35.1984	1	5.09325	UP
hsa-miR-584-5p	12.1538	21.1287	1	1.73844	UP
hsa-miR-32-3p	8.02253	7.99243	1	0.996248	DOWN
hsa-miR-935	21.951	28.2394	1	1.28648	UP
hsa-miR-3529-3p	3.10295	15.7298	1	5.0693	UP
hsa-miR-766-3p	14.7573	10.5318	1	0.713665	DOWN
hsa-miR-4284	13.7025	50.1132	1	3.65722	UP
hsa-miR-3651	17.8102	12.8053	1	0.718989	DOWN
hsa-miR-331-5p	11.3443	16.9432	1	1.49354	UP
hsa-miR-3184-5p	13.5524	10.6514	1	0.785946	DOWN
hsa-miR-1249-3p	14.7771	12.47	1	0.843874	DOWN
hsa-miR-26a-2-3p	6.95714	13.459	1	1.93456	UP
hsa-miR-23a-3p	12.3315	13.2921	1	1.07789	UP
hsa-miR-3940-3p	10.7415	13.7717	1	1.2821	UP
hsa-miR-598-3p	13.8466	14.0445	1	1.01429	UP
hsa-miR-4461	4.85812	22.2664	1	4.58333	UP
hsa-miR-340-3p	12.1788	9.11515	1	0.748444	DOWN
hsa-miR-664a-3p	37.6522	38.8079	1	1.0307	UP
hsa-miR-3607-5p	90.6122	127.386	1	1.40584	UP
hsa-miR-1291	30.6078	10.1588	1	0.331903	DOWN
hsa-miR-627-5p	13.4311	11.526	1	0.858157	DOWN
hsa-miR-3934-5p	6.44313	13.1249	1	2.03703	UP
hsa-miR-140-5p	9.9585	11.6087	1	1.16571	UP
hsa-miR-6723-5p	7.57851	18.8605	1	2.48869	UP
hsa-miR-2110	9.5302	10.7891	1	1.13209	UP
hsa-miR-4521	1.45815	21.6511	1	14.8483	UP
hsa-miR-1273g-3p	4.59507	37.8593	1	8.23911	UP
hsa-let-7i-3p	10.0692	17.6064	1	1.74853	UP
hsa-miR-659-5p	8.75512	11.1735	1	1.27623	UP
hsa-miR-548av-3p	6.41565	18.6191	1	2.90214	UP
hsa-miR-335-5p	16.0669	3.7671	1	0.234463	DOWN
hsa-miR-1246	6.37716	20.6628	1	3.24013	UP

## Sheet: ESC vs 6Days ON
Table S5f: MiR expression differences between escaped (ESC) and induced (6d ON) HBEC CDC6 Tet-ON cells. FWER - Bonferroni-adjusted p value.
miR	6d ON average	ESC average	Adjusted p value	Fold Change	Direction
hsa-miR-582-3p	95.0235	37.9048	0.00030608	0.398899	DOWN
hsa-miR-92a-1-5p	6.01131	107.38	0.00158693	17.863	UP
hsa-miR-708-5p	143.81	7.36	0.00167753	0.0511785	DOWN
hsa-miR-486-5p	283.795	24.9271	0.00358814	0.087835	DOWN
hsa-miR-34c-5p	14689	163.15	0.00389447	0.0111069	DOWN
hsa-miR-500a-3p	280.676	823.886	0.00394973	2.93537	UP
hsa-miR-130b-3p	213.511	735.277	0.00400606	3.44375	UP
hsa-miR-29a-3p	1598.67	4468.44	0.00434081	2.79509	UP
hsa-miR-181d-5p	85.2559	117.582	0.00520642	1.37916	UP
hsa-miR-146b-3p	12.4394	4.20129	0.00983189	0.33774	DOWN
hsa-miR-34b-3p	84.7801	0.648839	0.0119418	0.00765319	DOWN
hsa-miR-18a-5p	43.3466	162.282	0.0128994	3.74383	UP
hsa-miR-125b-5p	1351.66	4203.53	0.0129182	3.10991	UP
hsa-miR-1301-3p	19.9441	100.195	0.0144314	5.02378	UP
hsa-miR-29b-1-5p	8.10686	52.133	0.0216793	6.43073	UP
hsa-miR-181a-3p	747.496	1407.08	0.0220037	1.88239	UP
hsa-miR-100-5p	8016.16	69638.3	0.0232254	8.68724	UP
hsa-miR-125b-2-3p	31.2136	7.5143	0.0234519	0.240738	DOWN
hsa-miR-501-3p	169.876	704.495	0.0294075	4.14711	UP
hsa-miR-502-3p	11.4893	35.2279	0.0314582	3.06615	UP
hsa-let-7c-5p	1760.65	348.027	0.0319582	0.19767	DOWN
hsa-miR-138-5p	373.324	3224.41	0.0399031	8.63704	UP
hsa-let-7i-5p	2405.86	6162.46	0.0400869	2.56144	UP
hsa-miR-708-3p	47.5897	3.43737	0.0414557	0.0722293	DOWN
hsa-miR-17-3p	27.7086	83.1881	0.0447422	3.00225	UP
hsa-miR-99a-3p	44.0554	11.7825	0.0527482	0.267447	DOWN
hsa-miR-181a-5p	100652	50736.1	0.0562614	0.504073	DOWN
hsa-miR-3200-3p	3.01542	19.8274	0.0568746	6.57535	UP
hsa-miR-138-1-3p	2.37333	11.9791	0.0670004	5.04737	UP
hsa-miR-502-5p	4.11968	11.5642	0.0703755	2.80705	UP
hsa-miR-301b-3p	49.7761	114.795	0.0737869	2.30622	UP
hsa-miR-330-3p	26.711	49.355	0.0790455	1.84774	UP
hsa-miR-378a-3p	6880.69	2708.47	0.0824888	0.393634	DOWN
hsa-miR-500a-5p	5.22406	17.881	0.0831603	3.42283	UP
hsa-miR-93-3p	21.0211	37.2643	0.0858559	1.77271	UP
hsa-miR-330-5p	45.5002	66.0364	0.112218	1.45134	UP
hsa-miR-31-5p	9.51671	23.295	0.119171	2.4478	UP
hsa-miR-130a-3p	1618.61	2757.34	0.120861	1.70352	UP
hsa-miR-34b-5p	652.452	6.74171	0.142475	0.0103329	DOWN
hsa-miR-4677-3p	14.3087	39.5254	0.157693	2.76234	UP
hsa-miR-339-5p	71.6803	45.213	0.172279	0.630758	DOWN
hsa-let-7a-5p	62467.8	41020.8	0.180907	0.656672	DOWN
hsa-let-7b-5p	21327.1	9257.32	0.200757	0.434064	DOWN
hsa-miR-532-5p	288.945	555.874	0.204645	1.92381	UP
hsa-let-7g-5p	5314.88	3898.6	0.205929	0.733525	DOWN
hsa-miR-34c-3p	113.329	1.21685	0.212082	0.0107374	DOWN
hsa-miR-27a-5p	244.784	477.843	0.269431	1.9521	UP
hsa-miR-671-5p	113.263	304.631	0.285023	2.6896	UP
hsa-miR-30b-3p	20.03	9.40473	0.290801	0.469533	DOWN
hsa-miR-582-5p	22.6658	8.07457	0.301274	0.356245	DOWN
hsa-miR-29b-3p	112.184	382.778	0.30749	3.41207	UP
hsa-miR-92b-3p	2432.05	6488.46	0.309256	2.66789	UP
hsa-let-7e-5p	4390.57	2684.03	0.324012	0.611317	DOWN
hsa-miR-509-3p	178.711	1.64559	0.335274	0.00920811	DOWN
hsa-miR-200c-5p	16.7068	35.7104	0.344357	2.13748	UP
hsa-miR-501-5p	5.55268	18.7147	0.353335	3.37039	UP
hsa-miR-660-5p	171.633	309.911	0.377186	1.80566	UP
hsa-miR-744-5p	56.3443	150.415	0.386532	2.66957	UP
hsa-miR-320a	2790.27	1867.65	0.396811	0.669345	DOWN
hsa-miR-17-5p	782.599	1387.31	0.408166	1.7727	UP
hsa-miR-615-3p	10.4495	66.3267	0.408189	6.34735	UP
hsa-let-7d-3p	200.073	397.475	0.414175	1.98665	UP
hsa-miR-589-3p	44.2369	94.8772	0.419417	2.14476	UP
hsa-miR-27b-3p	37.8519	28.3777	0.425367	0.749704	DOWN
hsa-miR-30e-5p	22601.5	10359.2	0.430389	0.45834	DOWN
hsa-miR-34a-5p	2717.5	434.887	0.439468	0.160032	DOWN
hsa-miR-10b-5p	6.13441	56.6996	0.459509	9.24287	UP
hsa-let-7d-5p	1091.34	1454.65	0.482184	1.3329	UP
hsa-miR-221-3p	5376.91	7269.86	0.488985	1.35205	UP
hsa-miR-513c-5p	12.9915	0	0.500883	#NUM!	#NUM!
hsa-miR-30d-5p	33030.4	19303.8	0.516469	0.584425	DOWN
hsa-miR-29a-5p	14.5985	47.7157	0.549082	3.26853	UP
hsa-miR-769-5p	2341.89	1042.82	0.552367	0.44529	DOWN
hsa-miR-10a-5p	1965.65	7090.19	0.55485	3.60705	UP
hsa-miR-132-3p	114.543	193.502	0.570435	1.68934	UP
hsa-miR-508-3p	51.5061	0.130778	0.601411	0.00253908	DOWN
hsa-miR-509-3-5p	12.9441	0	0.623938	#NUM!	#NUM!
hsa-miR-190a-5p	15.5155	7.88651	0.664924	0.508297	DOWN
hsa-miR-34a-3p	12.1721	4.20483	0.673604	0.345447	DOWN
hsa-miR-548o-3p	6.69639	17.2678	0.677217	2.57867	UP
hsa-miR-106a-5p	685.815	1107.08	0.680656	1.61425	UP
hsa-miR-18a-3p	13.7641	57.9617	0.70011	4.21107	UP
hsa-miR-151a-3p	801.688	1213.83	0.742484	1.51409	UP
hsa-miR-125b-1-3p	56.1719	436.606	0.759101	7.77268	UP
hsa-miR-505-3p	9.22115	19.6715	0.779266	2.1333	UP
hsa-miR-20a-3p	4.75285	13.2327	0.788509	2.78417	UP
hsa-miR-30d-3p	76.5567	44.291	0.849662	0.578538	DOWN
hsa-miR-148a-5p	195.306	385.597	0.873976	1.97432	UP
hsa-miR-378a-5p	18.3629	6.49177	0.880543	0.353525	DOWN
hsa-miR-874-5p	24.9498	7.94805	0.925882	0.318562	DOWN
hsa-miR-16-2-3p	49.9431	87.8931	0.968789	1.75986	UP
hsa-miR-30b-5p	1770.93	790.091	0.980183	0.446146	DOWN
hsa-miR-199b-5p	10.932	23.1869	1	2.12101	UP
hsa-miR-99b-5p	11717.4	15921.8	1	1.35881	UP
hsa-miR-1271-5p	5.8239	12.1915	1	2.09335	UP
hsa-miR-576-3p	6.49209	9.65611	1	1.48737	UP
hsa-miR-203a-3p	1387.38	1150.68	1	0.829388	DOWN
hsa-miR-340-5p	546.648	387.185	1	0.70829	DOWN
hsa-miR-664a-5p	11.4348	5.57726	1	0.487744	DOWN
hsa-miR-24-2-5p	323.064	386.468	1	1.19626	UP
hsa-miR-15a-5p	286.306	263.243	1	0.919445	DOWN
hsa-miR-141-5p	396.654	793.748	1	2.00111	UP
hsa-miR-221-5p	276.389	1105.62	1	4.00025	UP
hsa-miR-183-5p	1371.77	3091.27	1	2.2535	UP
hsa-miR-374a-3p	42.122	36.7168	1	0.871676	DOWN
hsa-miR-576-5p	9.19452	12.9429	1	1.40767	UP
hsa-miR-3158-3p	11.5754	10.3497	1	0.894116	DOWN
hsa-miR-151a-5p	125.207	178.151	1	1.42285	UP
hsa-miR-30a-3p	154.981	125.919	1	0.812478	DOWN
hsa-miR-3605-3p	11.4331	57.9983	1	5.07284	UP
hsa-miR-4485-3p	4.08652	12.6525	1	3.09616	UP
hsa-miR-25-3p	1130.7	1531.2	1	1.35421	UP
hsa-miR-3605-5p	10.7622	50.6867	1	4.70968	UP
hsa-miR-328-3p	62.0833	32.0083	1	0.51557	DOWN
hsa-miR-339-3p	237.795	184.416	1	0.775525	DOWN
hsa-miR-181c-5p	352.75	350.093	1	0.992468	DOWN
hsa-miR-6499-5p	13.3857	3.94855	1	0.294984	DOWN
hsa-miR-374a-5p	14.4375	14.0559	1	0.973569	DOWN
hsa-miR-99a-5p	252.956	105.877	1	0.418558	DOWN
hsa-miR-7704	338.667	216.69	1	0.639832	DOWN
hsa-miR-148b-5p	102.467	187.515	1	1.83	UP
hsa-miR-424-5p	292.531	202.624	1	0.692657	DOWN
hsa-miR-193a-3p	221.597	392.12	1	1.76952	UP
hsa-miR-548k	25.8855	48.3941	1	1.86955	UP
hsa-miR-194-5p	113.956	73.7493	1	0.647175	DOWN
hsa-miR-30c-5p	6830.88	2993.99	1	0.438303	DOWN
hsa-miR-100-3p	15.2466	387.579	1	25.4206	UP
hsa-miR-362-5p	26.2863	71.2585	1	2.71086	UP
hsa-miR-548ah-3p	13.1998	32.9064	1	2.49294	UP
hsa-miR-335-3p	15.293	5.84402	1	0.382137	DOWN
hsa-miR-29c-3p	136.914	203.499	1	1.48632	UP
hsa-miR-182-5p	27532.7	41545.5	1	1.50895	UP
hsa-miR-375	21.9139	28.6612	1	1.3079	UP
hsa-miR-185-5p	24.4793	40.6206	1	1.65939	UP
hsa-miR-21-5p	35874.8	57380.8	1	1.59947	UP
hsa-miR-641	11.7484	23.4813	1	1.99868	UP
hsa-miR-15b-3p	13.039	17.0429	1	1.30707	UP
hsa-miR-200b-3p	4199.87	4330.55	1	1.03111	UP
hsa-miR-135b-5p	10.0756	15.3835	1	1.52681	UP
hsa-miR-96-5p	75.9036	128.96	1	1.69899	UP
hsa-miR-7974	57.931	117.725	1	2.03216	UP
hsa-miR-132-5p	7.15587	14.0122	1	1.95814	UP
hsa-miR-93-5p	2108.15	2329.69	1	1.10509	UP
hsa-miR-148b-3p	884.49	1113.51	1	1.25893	UP
hsa-miR-874-3p	277.822	122.042	1	0.439282	DOWN
hsa-miR-450a-5p	27.0218	16.6944	1	0.617814	DOWN
hsa-miR-103b	4599.12	5447.19	1	1.1844	UP
hsa-miR-30e-3p	553.886	249.205	1	0.449921	DOWN
hsa-let-7e-3p	28.7515	23.5599	1	0.819432	DOWN
hsa-miR-125a-3p	63.2498	46.0366	1	0.727854	DOWN
hsa-miR-2277-5p	14.3644	12.3677	1	0.861	DOWN
hsa-miR-30c-1-3p	54.246	25.4129	1	0.468475	DOWN
hsa-miR-3607-3p	30.0985	8.65105	1	0.287425	DOWN
hsa-miR-4662a-5p	16.1429	23.9116	1	1.48124	UP
hsa-miR-26a-5p	51315.5	37405.8	1	0.728939	DOWN
hsa-miR-421	81.6602	142.523	1	1.74532	UP
hsa-miR-149-5p	949.238	653.038	1	0.687961	DOWN
hsa-miR-106b-3p	107.384	149.552	1	1.39268	UP
hsa-miR-92a-3p	77931.8	106038	1	1.36065	UP
hsa-miR-200b-5p	18.1626	16.5748	1	0.912576	DOWN
hsa-miR-205-5p	138261	150730	1	1.09019	UP
hsa-miR-22-3p	133296	108435	1	0.813491	DOWN
hsa-miR-191-5p	32854.9	32684	1	0.994799	DOWN
hsa-let-7f-5p	20896.6	18022.3	1	0.862455	DOWN
hsa-miR-16-5p	14952.7	16960.4	1	1.13427	UP
hsa-miR-30a-5p	19514.2	14887	1	0.762881	DOWN
hsa-miR-125a-5p	12738.1	11743.1	1	0.92189	DOWN
hsa-miR-148a-3p	9530.46	12587.2	1	1.32074	UP
hsa-miR-181b-5p	10179.5	12492.1	1	1.22718	UP
hsa-miR-423-3p	5289.96	6742.81	1	1.27464	UP
hsa-miR-200c-3p	8993.12	8646.52	1	0.961459	DOWN
hsa-miR-103a-3p	7035.66	8170.85	1	1.16135	UP
hsa-miR-28-3p	5080.88	6324.2	1	1.2447	UP
hsa-miR-20a-5p	2567.37	2947.91	1	1.14822	UP
hsa-miR-186-5p	3939.62	4105.57	1	1.04212	UP
hsa-miR-141-3p	2786.97	3380.13	1	1.21283	UP
hsa-miR-181a-2-3p	1878.81	1928.26	1	1.02632	UP
hsa-miR-24-3p	1969.73	1058.77	1	0.537521	DOWN
hsa-miR-193b-3p	1173.19	951.746	1	0.811246	DOWN
hsa-miR-98-5p	1196.09	1401.63	1	1.17185	UP
hsa-miR-210-3p	945.373	921.868	1	0.975137	DOWN
hsa-miR-941	797.076	1068.1	1	1.34002	UP
hsa-miR-423-5p	1023.02	1630.04	1	1.59336	UP
hsa-miR-425-5p	876.269	1030.97	1	1.17654	UP
hsa-miR-31-3p	376.616	569.699	1	1.51268	UP
hsa-miR-3184-3p	920.555	1491.63	1	1.62036	UP
hsa-miR-342-3p	596.643	506.579	1	0.849049	DOWN
hsa-miR-345-5p	327.949	221.314	1	0.674843	DOWN
hsa-miR-15b-5p	308.753	411.655	1	1.33328	UP
hsa-miR-19b-3p	739.408	1269.08	1	1.71634	UP
hsa-miR-101-3p	575.223	439.477	1	0.764012	DOWN
hsa-miR-454-3p	500.455	416.679	1	0.832601	DOWN
hsa-miR-107	382.689	451.331	1	1.17937	UP
hsa-miR-1307-3p	206.104	355.709	1	1.72587	UP
hsa-miR-301a-3p	1024.03	908.165	1	0.886858	DOWN
hsa-miR-28-5p	319.917	323.348	1	1.01073	UP
hsa-miR-484	159.713	186.044	1	1.16486	UP
hsa-miR-146b-5p	996.538	276.391	1	0.277351	DOWN
hsa-miR-200a-3p	291.403	243.531	1	0.835719	DOWN
hsa-miR-197-3p	128.746	169.88	1	1.3195	UP
hsa-miR-1180-3p	99.565	133.352	1	1.33935	UP
hsa-miR-574-3p	143.597	304.692	1	2.12185	UP
hsa-miR-27b-5p	106.527	105.385	1	0.989282	DOWN
hsa-miR-361-3p	239.676	222.44	1	0.928088	DOWN
hsa-miR-361-5p	266.291	187.428	1	0.703846	DOWN
hsa-miR-574-5p	70.3143	184.089	1	2.61809	UP
hsa-miR-429	214.081	217.097	1	1.01409	UP
hsa-miR-23a-5p	59.5828	59.5459	1	0.999382	DOWN
hsa-miR-589-5p	68.2089	119.078	1	1.74578	UP
hsa-miR-1285-3p	50.0705	72.2599	1	1.44316	UP
hsa-miR-19a-3p	94.9078	237.837	1	2.50598	UP
hsa-miR-99b-3p	78.8064	66.4102	1	0.8427	DOWN
hsa-miR-210-5p	64.1974	61.9101	1	0.964372	DOWN
hsa-miR-1296-5p	28.9156	34.0661	1	1.17812	UP
hsa-miR-455-5p	72.9931	89.3857	1	1.22458	UP
hsa-miR-542-3p	68.1794	38.7842	1	0.568855	DOWN
hsa-miR-193a-5p	126.424	97.2841	1	0.769508	DOWN
hsa-miR-7706	80.8251	65.6983	1	0.812846	DOWN
hsa-miR-22-5p	66.8144	48.1783	1	0.721077	DOWN
hsa-miR-26b-3p	20.8613	24.0712	1	1.15387	UP
hsa-miR-452-5p	61.7126	51.7277	1	0.838203	DOWN
hsa-miR-3929	36.4977	55.0843	1	1.50926	UP
hsa-miR-944	55.6234	59.94	1	1.0776	UP
hsa-miR-532-3p	15.9281	29.7241	1	1.86615	UP
hsa-miR-425-3p	38.7883	39.481	1	1.01786	UP
hsa-miR-365a-3p	60.5397	73.4489	1	1.21323	UP
hsa-miR-200a-5p	45.2308	45.561	1	1.0073	UP
hsa-miR-365b-3p	42.5871	46.9983	1	1.10358	UP
hsa-miR-503-5p	3.77741	7.72944	1	2.04622	UP
hsa-miR-454-5p	14.3039	18.4861	1	1.29238	UP
hsa-miR-450b-5p	22.2001	15.2829	1	0.688416	DOWN
hsa-miR-324-3p	18.1357	24.3538	1	1.34286	UP
hsa-miR-1303	16.025	7.64434	1	0.477025	DOWN
hsa-miR-324-5p	31.453	38.0238	1	1.20891	UP
hsa-miR-3909	26.4543	20.334	1	0.768646	DOWN
hsa-miR-6842-3p	32.7261	41.7432	1	1.27553	UP
hsa-miR-30c-2-3p	16.8543	12.4511	1	0.73875	DOWN
hsa-miR-222-5p	5.15073	35.1984	1	6.83368	UP
hsa-miR-584-5p	9.5239	21.1287	1	2.21849	UP
hsa-miR-32-3p	8.53263	7.99243	1	0.93669	DOWN
hsa-miR-935	14.7936	28.2394	1	1.9089	UP
hsa-miR-3529-3p	7.2324	15.7298	1	2.1749	UP
hsa-miR-766-3p	11.7954	10.5318	1	0.892868	DOWN
hsa-miR-4284	25.3203	50.1132	1	1.97917	UP
hsa-miR-3651	10.7918	12.8053	1	1.18658	UP
hsa-miR-331-5p	10.0245	16.9432	1	1.69017	UP
hsa-miR-3184-5p	12.2057	10.6514	1	0.872662	DOWN
hsa-miR-1249-3p	12.0891	12.47	1	1.03151	UP
hsa-miR-26a-2-3p	8.15347	13.459	1	1.65071	UP
hsa-miR-23a-3p	14.5961	13.2921	1	0.91066	DOWN
hsa-miR-3940-3p	8.64659	13.7717	1	1.59273	UP
hsa-miR-598-3p	13.138	14.0445	1	1.06899	UP
hsa-miR-4461	13.8115	22.2664	1	1.61216	UP
hsa-miR-340-3p	9.8308	9.11515	1	0.927204	DOWN
hsa-miR-664a-3p	56.0653	38.8079	1	0.692192	DOWN
hsa-miR-3607-5p	107.886	127.386	1	1.18075	UP
hsa-miR-1291	6.858	10.1588	1	1.48131	UP
hsa-miR-627-5p	10.8832	11.526	1	1.05906	UP
hsa-miR-3934-5p	4.42099	13.1249	1	2.96877	UP
hsa-miR-140-5p	12.3497	11.6087	1	0.939999	DOWN
hsa-miR-6723-5p	13.3331	18.8605	1	1.41457	UP
hsa-miR-2110	9.36538	10.7891	1	1.15202	UP
hsa-miR-4521	1.66071	21.6511	1	13.0373	UP
hsa-miR-1273g-3p	16.0578	37.8593	1	2.35769	UP
hsa-let-7i-3p	9.34582	17.6064	1	1.88388	UP
hsa-miR-659-5p	11.4188	11.1735	1	0.978524	DOWN
hsa-miR-548av-3p	7.76806	18.6191	1	2.39688	UP
hsa-miR-335-5p	20.5247	3.7671	1	0.18354	DOWN
hsa-miR-1246	13.3746	20.6628	1	1.54493	UP
