# Supplementary material for: A prototypical non-malignant epithelial model to study genome dynamics and concurrently monitor micro-RNAs and proteins in situ during oncogene-induced senescence
Source: BMC Genomics. 2018 Jan 10;19:37. doi: 10.1186/s12864-017-4375-1 (PMC5763532; doi:10.1186/s12864-017-4375-1)
Supplement: Supplementary file 15 — Potential miR signature of senescence according to miRseq analysis of HBEC CDC6 Tet-ON system and existing literature. (XLSX 9 kb) [file 12864_2017_4375_MOESM15_ESM.xlsx]

## Sheet: Senescent
Table S6: Potential miR signature of senescence according to miRseq analysis of HBEC CDC6 Tet-ON system and existing literature.
miRs up-regulated in senescent HBEC CDC6 Tet-ON cells	Status in the escaped cells	Literature in favor of miR implication in senescene
34c-5p	downregulated	[105]
		[183]
		[184]
		[185]
		[186]
34b-3p	downregulated	[105]
		[183]
486p	downregulated	[187]
		[152]
203a-3p	not statistically significant	[188]
		[189]
		[190]
27b-3p	not statistically significant	[191]
let 7c-5p	downregulated	[20]
let 7e-5p	downregulated	[20]
		[192]
125b-2-3p	downregulated	[154]
		[164]
30d-3p	downregulated	[186]
		[193]
		[191]
30b-5p	downregulated	[193]
664a-3p	downregulated	[191]
