# Supplementary material for: A prototypical non-malignant epithelial model to study genome dynamics and concurrently monitor micro-RNAs and proteins in situ during oncogene-induced senescence
Source: BMC Genomics. 2018 Jan 10;19:37. doi: 10.1186/s12864-017-4375-1 (PMC5763532; doi:10.1186/s12864-017-4375-1)
Supplement: Supplementary file 16 — MiR enrichment analysis showing pathways, Gene Ontology terms and Target genes significantly linked to differentially-expressed miRs between respective groups.Fields marked out in bold represent pathways present in at least two pairwise comparisons. (XLSX 20 kb) [file 12864_2017_4375_MOESM16_ESM.xlsx]

## Sheet: Sheet1
Table S7: MiR enrichment analysis showing pathways, Gene Ontology terms and Target genes significantly linked to differentially-expressed miRs between respective groups.Fields marked out in bold represent pathways present in at least two pairwise comparisons.
Comparison	Category of association type	Subcategory	p-value	expected number of miRNAs associated with the pathway	observed number of miRNAs associated with the pathway	miRNAs/precursors
OFF vs. ESCAPED	Pathways (miRWalk)	WP268 Notch Signaling Pathway	0.00029431	1.73653	7	hsa-miR-125b-5p; hsa-miR-34b-3p; hsa-miR-1301-3p; hsa-miR-100-5p; hsa-miR-199b-5p; hsa-miR-203a-3p; hsa-miR-132-3p
OFF vs. ESCAPED	Pathways (miRWalk)	hsa04330 Notch signaling pathway	0.00056764	1.91617	7	hsa-miR-125b-5p; hsa-miR-181d-5p; hsa-miR-34b-3p; hsa-miR-1301-3p; hsa-miR-100-5p; hsa-miR-199b-5p; hsa-miR-132-3p
OFF vs. ESCAPED	Gene Ontology (miRWalk)	GO0000785 chromatin	0.00017617	2.91404	9	hsa-miR-125b-5p; hsa-miR-181d-5p; hsa-miR-501-3p; hsa-miR-34b-3p; hsa-miR-1301-3p; hsa-miR-100-5p; hsa-miR-203a-3p; hsa-miR-99b-5p; hsa-miR-132-3p
OFF vs. ESCAPED	Gene Ontology (miRWalk)	GO0001078 rna polymerase ii binding in negative regulation of transcription	0.00047093	1.23509	6	hsa-miR-125b-5p; hsa-miR-1301-3p; hsa-miR-100-5p; hsa-miR-199b-5p; hsa-miR-203a-3p; hsa-miR-132-3p
OFF vs. ESCAPED	Gene Ontology (miRWalk)	GO0006975 dna damage induced protein phosphorylation	0.00090863	0.501754	4	hsa-miR-125b-5p; hsa-miR-100-5p; hsa-miR-203a-3p; hsa-miR-99b-5p
OFF vs. ESCAPED	Gene Ontology (miRWalk)	GO0018108 peptidyl tyrosine phosphorylation	0.00035286	1.71754	7	hsa-miR-125b-5p; hsa-miR-34b-3p; hsa-miR-100-5p; hsa-miR-199b-5p; hsa-miR-203a-3p; hsa-miR-99b-5p; hsa-miR-132-3p
OFF vs. ESCAPED	Gene Ontology (miRWalk)	GO0043388 positive regulation of dna binding	0.00091807	1.38947	6	hsa-miR-125b-5p; hsa-miR-181d-5p; hsa-miR-1301-3p; hsa-miR-100-5p; hsa-miR-199b-5p; hsa-miR-99b-5p
OFF vs. ESCAPED	Gene Ontology (miRWalk)	GO0045747 positive regulation of notch signaling pathway	0.00026695	0.694737	5	hsa-miR-125b-5p; hsa-miR-34b-3p; hsa-miR-199b-5p; hsa-miR-203a-3p; hsa-miR-132-3p
OFF vs. ESCAPED	Target genes (miRTarbase)	CREBBP	0.00019402	0.138489	3	hsa-miR-125b-5p; hsa-miR-1301-3p; hsa-miR-100-5p
OFF vs. ESCAPED	Target genes (miRTarbase)	MMP13	0.00030706	0.158273	3	hsa-miR-125b-5p; hsa-miR-100-5p; hsa-miR-132-3p
3d ON vs. OFF	Gene Ontology (miRWalk)	GO0005811 lipid particle	0.00040188	0.575439	4	hsa-miR-34c-5p; hsa-miR-328-3p; hsa-miR-17-3p; hsa-miR-29a-3p
6d ON vs. OFF	Gene Ontology (miRWalk)	GO0002011 morphogenesis of an epithelial sheet	0.00091698	0.540351	4	hsa-miR-17-3p; hsa-miR-29a-3p; hsa-miR-34b-3p; hsa-miR-27b-3p
6d ON vs. OFF	Gene Ontology (miRWalk)	GO0003198 epithelial to mesenchymal transition involved in endocardial cushion formation	0.00019698	0.368421	4	hsa-miR-34c-5p; hsa-miR-34b-3p; hsa-miR-203a-3p; hsa-miR-27b-3p
6d ON vs. OFF	Gene Ontology (miRWalk)	GO0003214 cardiac left ventricle morphogenesis	0.00012781	0.331579	4	hsa-miR-34c-5p; hsa-miR-29a-3p; hsa-miR-34b-3p; hsa-miR-27b-3p
6d ON vs. OFF	Gene Ontology (miRWalk)	GO0004693 cyclin dependent protein kinase activity	0.00067296	0.945614	5	hsa-miR-34c-5p; hsa-miR-29a-3p; hsa-miR-34b-3p; hsa-miR-203a-3p; hsa-miR-27b-3p
6d ON vs. OFF	Gene Ontology (miRWalk)	GO0032495 response to muramyl dipeptide	0.00019698	0.368421	4	hsa-miR-34c-5p; hsa-miR-29a-3p; hsa-miR-34b-3p; hsa-miR-27b-3p
6d ON vs. OFF	Gene Ontology (miRWalk)	GO0032496 response to lipopolysaccharide	0.00063655	1.55965	6	hsa-miR-17-3p; hsa-miR-34c-5p; hsa-miR-29a-3p; hsa-miR-34b-3p; hsa-miR-203a-3p; hsa-miR-27b-3p
6d ON vs. OFF	Gene Ontology (miRWalk)	GO0042310 vasoconstriction	0.0003913	0.17193	3	hsa-miR-34c-5p; hsa-miR-203a-3p; hsa-miR-27b-3p
6d ON vs. OFF	Gene Ontology (miRWalk)	GO0045668 negative regulation of osteoblast differentiation	0.00091413	1.00702	5	hsa-miR-34c-5p; hsa-miR-29a-3p; hsa-miR-34b-3p; hsa-miR-203a-3p; hsa-miR-27b-3p
6d ON vs. OFF	Gene Ontology (miRWalk)	GO0060956 endocardial cell differentiation	0.0004865	0.184211	3	hsa-miR-34c-5p; hsa-miR-34b-3p; hsa-miR-27b-3p
6d ON vs. OFF	Gene Ontology (miRWalk)	GO2000811 negative regulation of anoikis	0.00025057	0.773684	5	hsa-miR-34c-5p; hsa-miR-29a-3p; hsa-miR-34b-3p; hsa-miR-203a-3p; hsa-miR-27b-3p
6d ON vs. OFF	Target genes (miRTarbase)	MYCN	0.00019402	0.138489	3	hsa-miR-34c-5p; hsa-miR-29a-3p; hsa-miR-34b-3p
6d ON vs. OFF	Target genes (miRTarbase)	NOTCH1	0.00033264	0.163669	3	hsa-miR-34c-5p; hsa-miR-34b-3p; hsa-miR-27b-3p
3d ON vs. ESCAPED	Pathways (miRWalk)	P02778 Sulfate assimilation	0.00015313	0.143713	3	hsa-let-7b-5p; hsa-miR-100-5p; hsa-miR-18a-5p
3d ON vs. ESCAPED	Pathways (miRWalk)	WP111 Electron Transport Chain	0.00053794	3.48503	10	hsa-miR-125b-5p; hsa-miR-1301-3p; hsa-miR-30b-5p; hsa-miR-130b-3p; hsa-let-7b-5p; hsa-miR-328-3p; hsa-miR-339-3p; hsa-miR-100-5p; hsa-miR-18a-5p; hsa-miR-125b-2-3p
3d ON vs. ESCAPED	Pathways (miRWalk)	hsa03030 DNA replication	0.00039654	2.11976	8	hsa-miR-125b-5p; hsa-miR-29a-3p; hsa-miR-1301-3p; hsa-miR-130b-3p; hsa-let-7b-5p; hsa-miR-328-3p; hsa-miR-501-3p; hsa-miR-18a-5p
3d ON vs. ESCAPED	Pathways (miRWalk)	hsa03410 Base excision repair	0.00014825	2.40719	9	hsa-miR-125b-5p; hsa-miR-34c-5p; hsa-miR-29a-3p; hsa-miR-1301-3p; hsa-miR-30b-5p; hsa-let-7b-5p; hsa-miR-328-3p; hsa-miR-100-5p; hsa-miR-18a-5p
3d ON vs. ESCAPED	Pathways (miRWalk)	hsa05010 Alzheimers disease	0.00031711	5.60479	13	hsa-let-7c-5p; hsa-miR-125b-5p; hsa-miR-34c-5p; hsa-miR-29a-3p; hsa-miR-1301-3p; hsa-miR-30b-5p; hsa-miR-130b-3p; hsa-let-7b-5p; hsa-miR-328-3p; hsa-miR-339-3p; hsa-miR-100-5p; hsa-miR-18a-5p; hsa-miR-125b-2-3p
3d ON vs. ESCAPED	Pathways (miRWalk)	hsa05012 Parkinsons disease	0.00052498	4.20359	11	hsa-miR-92a-1-5p; hsa-miR-125b-5p; hsa-miR-1301-3p; hsa-miR-30b-5p; hsa-miR-130b-3p; hsa-let-7b-5p; hsa-miR-328-3p; hsa-miR-339-3p; hsa-miR-100-5p; hsa-miR-18a-5p; hsa-miR-125b-2-3p
3d ON vs. ESCAPED	Gene Ontology (miRWalk)	GO0000139 golgi membrane	0.0005022	6.6	14	hsa-let-7c-5p; hsa-miR-125b-5p; hsa-miR-34c-5p; hsa-miR-30e-3p; hsa-miR-29a-3p; hsa-miR-1301-3p; hsa-miR-30b-5p; hsa-miR-130b-3p; hsa-let-7b-5p; hsa-miR-328-3p; hsa-miR-100-5p; hsa-miR-708-5p; hsa-miR-18a-5p; hsa-miR-301b-3p
3d ON vs. ESCAPED	Gene Ontology (miRWalk)	GO0000184 nuclear transcribed mrna catabolic process nonsense mediated decay	0.00040813	5.6	13	hsa-let-7c-5p; hsa-miR-92a-1-5p; hsa-miR-125b-5p; hsa-miR-30e-3p; hsa-miR-29a-3p; hsa-miR-1301-3p; hsa-miR-30b-5p; hsa-let-7b-5p; hsa-miR-328-3p; hsa-miR-339-3p; hsa-miR-100-5p; hsa-miR-708-5p; hsa-miR-18a-5p
3d ON vs. ESCAPED	Gene Ontology (miRWalk)	GO0000209 protein polyubiquitination	0.00011171	5	13	hsa-let-7c-5p; hsa-miR-92a-1-5p; hsa-miR-125b-5p; hsa-miR-34c-5p; hsa-miR-30e-3p; hsa-miR-29a-3p; hsa-miR-1301-3p; hsa-miR-30b-5p; hsa-miR-130b-3p; hsa-let-7b-5p; hsa-miR-100-5p; hsa-miR-708-5p; hsa-miR-18a-5p
3d ON vs. ESCAPED	Gene Ontology (miRWalk)	GO0000987 core promoter proximal region sequence specific dna binding	0.00028544	2	8	hsa-let-7c-5p; hsa-miR-125b-5p; hsa-miR-1301-3p; hsa-miR-30b-5p; hsa-miR-130b-3p; hsa-let-7b-5p; hsa-miR-100-5p; hsa-miR-18a-5p
3d ON vs. ESCAPED	Gene Ontology (miRWalk)	GO0002634 regulation of germinal center formation	0.00020457	0.633333	5	hsa-let-7c-5p; hsa-miR-125b-5p; hsa-miR-29a-3p; hsa-miR-30b-5p; hsa-let-7b-5p
3d ON vs. ESCAPED	Gene Ontology (miRWalk)	GO0004571 mannosyl oligosaccharide 1 2 alpha mannosidase activity	0.00071914	0.466667	4	hsa-miR-125b-5p; hsa-miR-130b-3p; hsa-let-7b-5p; hsa-miR-100-5p
3d ON vs. ESCAPED	Gene Ontology (miRWalk)	GO0004677 dna dependent protein kinase activity	0.00067268	0.8	5	hsa-let-7c-5p; hsa-miR-125b-5p; hsa-let-7b-5p; hsa-miR-100-5p; hsa-miR-18a-5p
3d ON vs. ESCAPED	Gene Ontology (miRWalk)	GO0004842 ubiquitin protein ligase activity	0.00053118	5.73333	13	hsa-let-7c-5p; hsa-miR-125b-5p; hsa-miR-30e-3p; hsa-miR-29a-3p; hsa-miR-1301-3p; hsa-miR-30b-5p; hsa-miR-130b-3p; hsa-let-7b-5p; hsa-miR-328-3p; hsa-miR-501-3p; hsa-miR-100-5p; hsa-miR-708-5p; hsa-miR-18a-5p
3d ON vs. ESCAPED	Gene Ontology (miRWalk)	GO0005198 structural molecule activity	0.0003686	4.73333	12	hsa-let-7c-5p; hsa-miR-92a-1-5p; hsa-miR-125b-5p; hsa-miR-34c-5p; hsa-miR-1301-3p; hsa-miR-30b-5p; hsa-miR-130b-3p; hsa-let-7b-5p; hsa-miR-328-3p; hsa-miR-100-5p; hsa-miR-708-5p; hsa-miR-18a-5p
3d ON vs. ESCAPED	Gene Ontology (miRWalk)	GO0005516 calmodulin binding	0.00013884	3.6	11	hsa-let-7c-5p; hsa-miR-125b-5p; hsa-miR-1301-3p; hsa-miR-30b-5p; hsa-miR-130b-3p; hsa-let-7b-5p; hsa-miR-328-3p; hsa-miR-100-5p; hsa-miR-708-5p; hsa-miR-18a-5p; hsa-miR-30d-3p
3d ON vs. ESCAPED	Gene Ontology (miRWalk)	GO0005518 collagen binding	0.0004738	2.73333	9	hsa-let-7c-5p; hsa-miR-29a-3p; hsa-miR-1301-3p; hsa-miR-130b-3p; hsa-let-7b-5p; hsa-miR-328-3p; hsa-miR-100-5p; hsa-miR-708-5p; hsa-miR-18a-5p
3d ON vs. ESCAPED	Gene Ontology (miRWalk)	GO0005739 mitochondrion	0.00039443	9.66667	17	hsa-let-7c-5p; hsa-miR-92a-1-5p; hsa-miR-125b-5p; hsa-miR-34c-5p; hsa-miR-30e-3p; hsa-miR-29a-3p; hsa-miR-1301-3p; hsa-miR-30b-5p; hsa-miR-130b-3p; hsa-let-7b-5p; hsa-miR-328-3p; hsa-miR-501-3p; hsa-miR-339-3p; hsa-miR-100-5p; hsa-miR-708-5p; hsa-miR-18a-5p; hsa-miR-301b-3p
3d ON vs. ESCAPED	Gene Ontology (miRWalk)	GO0005759 mitochondrial matrix	0.00068579	5.86667	13	hsa-let-7c-5p; hsa-miR-92a-1-5p; hsa-miR-125b-5p; hsa-miR-29a-3p; hsa-miR-1301-3p; hsa-miR-30b-5p; hsa-miR-130b-3p; hsa-let-7b-5p; hsa-miR-328-3p; hsa-miR-501-3p; hsa-miR-339-3p; hsa-miR-100-5p; hsa-miR-18a-5p
3d ON vs. ESCAPED	Gene Ontology (miRWalk)	GO0005768 endosome	0.00018517	4.43333	12	hsa-let-7c-5p; hsa-miR-125b-5p; hsa-miR-34c-5p; hsa-miR-29a-3p; hsa-miR-30b-5p; hsa-miR-130b-3p; hsa-let-7b-5p; hsa-miR-328-3p; hsa-miR-100-5p; hsa-miR-708-5p; hsa-miR-18a-5p; hsa-miR-301b-3p
3d ON vs. ESCAPED	Gene Ontology (miRWalk)	GO0005814 centriole	0.00020626	2.46667	9	hsa-let-7c-5p; hsa-miR-125b-5p; hsa-miR-1301-3p; hsa-miR-30b-5p; hsa-miR-130b-3p; hsa-let-7b-5p; hsa-miR-328-3p; hsa-miR-708-5p; hsa-miR-18a-5p
3d ON vs. ESCAPED	Gene Ontology (miRWalk)	GO0005844 polysome	0.00019956	3.06667	10	hsa-let-7c-5p; hsa-miR-92a-1-5p; hsa-miR-125b-5p; hsa-miR-29a-3p; hsa-miR-30b-5p; hsa-miR-130b-3p; hsa-let-7b-5p; hsa-miR-328-3p; hsa-miR-100-5p; hsa-miR-18a-5p
3d ON vs. ESCAPED	Gene Ontology (miRWalk)	GO0005874 microtubule	0.00049769	5.7	13	hsa-let-7c-5p; hsa-miR-92a-1-5p; hsa-miR-125b-5p; hsa-miR-34c-5p; hsa-miR-29a-3p; hsa-miR-1301-3p; hsa-miR-30b-5p; hsa-miR-130b-3p; hsa-let-7b-5p; hsa-miR-328-3p; hsa-miR-100-5p; hsa-miR-708-5p; hsa-miR-18a-5p
3d ON vs. ESCAPED	Gene Ontology (miRWalk)	GO0005886 plasma membrane	0.00095967	11.6	18	hsa-let-7c-5p; hsa-miR-92a-1-5p; hsa-miR-125b-5p; hsa-miR-34c-5p; hsa-miR-30e-3p; hsa-miR-29a-3p; hsa-miR-1301-3p; hsa-miR-30b-5p; hsa-miR-130b-3p; hsa-let-7b-5p; hsa-miR-328-3p; hsa-miR-339-3p; hsa-miR-100-5p; hsa-miR-708-5p; hsa-miR-18a-5p; hsa-miR-125b-2-3p; hsa-miR-30d-3p; hsa-miR-301b-3p
3d ON vs. ESCAPED	Gene Ontology (miRWalk)	GO0006260 dna replication	0.00060609	4.96667	12	hsa-let-7c-5p; hsa-miR-125b-5p; hsa-miR-30e-3p; hsa-miR-29a-3p; hsa-miR-1301-3p; hsa-miR-30b-5p; hsa-miR-130b-3p; hsa-let-7b-5p; hsa-miR-501-3p; hsa-miR-100-5p; hsa-miR-708-5p; hsa-miR-18a-5p
3d ON vs. ESCAPED	Gene Ontology (miRWalk)	GO0006281 dna repair	0.00099179	6.06667	13	hsa-let-7c-5p; hsa-miR-92a-1-5p; hsa-miR-125b-5p; hsa-miR-34c-5p; hsa-miR-29a-3p; hsa-miR-1301-3p; hsa-miR-30b-5p; hsa-miR-130b-3p; hsa-let-7b-5p; hsa-miR-328-3p; hsa-miR-100-5p; hsa-miR-708-5p; hsa-miR-18a-5p
3d ON vs. ESCAPED	Gene Ontology (miRWalk)	GO0006306 dna methylation	0.00040823	2.1	8	hsa-miR-125b-5p; hsa-miR-29a-3p; hsa-miR-1301-3p; hsa-miR-30b-5p; hsa-let-7b-5p; hsa-miR-328-3p; hsa-miR-100-5p; hsa-miR-301b-3p
3d ON vs. ESCAPED	Gene Ontology (miRWalk)	GO0006378 mrna polyadenylation	0.0001466	2.36667	9	hsa-let-7c-5p; hsa-miR-125b-5p; hsa-miR-1301-3p; hsa-miR-130b-3p; hsa-let-7b-5p; hsa-miR-328-3p; hsa-miR-100-5p; hsa-miR-708-5p; hsa-miR-18a-5p
3d ON vs. ESCAPED	Gene Ontology (miRWalk)	GO0006415 translational termination	0.00084868	5.13333	12	hsa-let-7c-5p; hsa-miR-92a-1-5p; hsa-miR-125b-5p; hsa-miR-30e-3p; hsa-miR-29a-3p; hsa-miR-1301-3p; hsa-miR-30b-5p; hsa-let-7b-5p; hsa-miR-328-3p; hsa-miR-339-3p; hsa-miR-100-5p; hsa-miR-18a-5p
3d ON vs. ESCAPED	Gene Ontology (miRWalk)	GO0006486 protein glycosylation	0.00034	1.53333	7	hsa-let-7c-5p; hsa-miR-125b-5p; hsa-miR-1301-3p; hsa-miR-30b-5p; hsa-let-7b-5p; hsa-miR-100-5p; hsa-miR-18a-5p
3d ON vs. ESCAPED	Gene Ontology (miRWalk)	GO0006641 triglyceride metabolic process	0.00039167	1.56667	7	hsa-miR-125b-5p; hsa-miR-34c-5p; hsa-miR-29a-3p; hsa-miR-1301-3p; hsa-miR-30b-5p; hsa-let-7b-5p; hsa-miR-100-5p
3d ON vs. ESCAPED	Gene Ontology (miRWalk)	GO0006919 activation of cysteine type endopeptidase activity involved in apoptotic process	0.0004899	4.1	11	hsa-let-7c-5p; hsa-miR-125b-5p; hsa-miR-34c-5p; hsa-miR-30e-3p; hsa-miR-29a-3p; hsa-miR-1301-3p; hsa-miR-130b-3p; hsa-let-7b-5p; hsa-miR-328-3p; hsa-miR-100-5p; hsa-miR-18a-5p
3d ON vs. ESCAPED	Gene Ontology (miRWalk)	GO0006975 dna damage induced protein phosphorylation	0.00099778	0.866667	5	hsa-miR-125b-5p; hsa-miR-29a-3p; hsa-let-7b-5p; hsa-miR-100-5p; hsa-miR-18a-5p
3d ON vs. ESCAPED	Gene Ontology (miRWalk)	GO0007064 mitotic sister chromatid cohesion	0.00052732	1.16667	6	hsa-miR-1301-3p; hsa-miR-30b-5p; hsa-miR-130b-3p; hsa-let-7b-5p; hsa-miR-328-3p; hsa-miR-18a-5p
3d ON vs. ESCAPED	Gene Ontology (miRWalk)	GO0007254 jnk cascade	0.0009875	3	9	hsa-let-7c-5p; hsa-miR-92a-1-5p; hsa-miR-29a-3p; hsa-miR-1301-3p; hsa-miR-30b-5p; hsa-let-7b-5p; hsa-miR-328-3p; hsa-miR-100-5p; hsa-miR-18a-5p
3d ON vs. ESCAPED	Gene Ontology (miRWalk)	GO0007409 axonogenesis	0.00057407	2.8	9	hsa-let-7c-5p; hsa-miR-125b-5p; hsa-miR-29a-3p; hsa-miR-30b-5p; hsa-miR-130b-3p; hsa-let-7b-5p; hsa-miR-328-3p; hsa-miR-708-5p; hsa-miR-18a-5p
3d ON vs. ESCAPED	Gene Ontology (miRWalk)	GO0007613 memory	0.00066598	1.7	7	hsa-let-7c-5p; hsa-miR-125b-5p; hsa-miR-29a-3p; hsa-miR-30b-5p; hsa-miR-130b-3p; hsa-let-7b-5p; hsa-miR-100-5p
3d ON vs. ESCAPED	Gene Ontology (miRWalk)	GO0008508 bile acidsodium symporter activity	0.00012357	0.133333	3	hsa-let-7c-5p; hsa-miR-130b-3p; hsa-let-7b-5p
3d ON vs. ESCAPED	Gene Ontology (miRWalk)	GO0009790 embryo development	0.00076815	4.3	11	hsa-let-7c-5p; hsa-miR-125b-5p; hsa-miR-34c-5p; hsa-miR-29a-3p; hsa-miR-1301-3p; hsa-miR-130b-3p; hsa-let-7b-5p; hsa-miR-328-3p; hsa-miR-100-5p; hsa-miR-18a-5p; hsa-miR-125b-2-3p
3d ON vs. ESCAPED	Gene Ontology (miRWalk)	GO0010008 endosome membrane	0.00027339	4.6	12	hsa-let-7c-5p; hsa-miR-92a-1-5p; hsa-miR-125b-5p; hsa-miR-29a-3p; hsa-miR-30b-5p; hsa-miR-130b-3p; hsa-let-7b-5p; hsa-miR-328-3p; hsa-miR-100-5p; hsa-miR-708-5p; hsa-miR-18a-5p; hsa-miR-301b-3p
3d ON vs. ESCAPED	Gene Ontology (miRWalk)	GO0010212 response to ionizing radiation	7.8189e-05	2.76667	10	hsa-let-7c-5p; hsa-miR-125b-5p; hsa-miR-29a-3p; hsa-miR-1301-3p; hsa-miR-30b-5p; hsa-miR-130b-3p; hsa-let-7b-5p; hsa-miR-328-3p; hsa-miR-100-5p; hsa-miR-18a-5p
3d ON vs. ESCAPED	Gene Ontology (miRWalk)	GO0010468 regulation of gene expression	0.0009875	3	9	hsa-miR-125b-5p; hsa-miR-34c-5p; hsa-miR-29a-3p; hsa-miR-1301-3p; hsa-miR-130b-3p; hsa-let-7b-5p; hsa-miR-328-3p; hsa-miR-100-5p; hsa-miR-18a-5p
3d ON vs. ESCAPED	Gene Ontology (miRWalk)	GO0010628 positive regulation of gene expression	0.00035664	5.53333	13	hsa-let-7c-5p; hsa-miR-125b-5p; hsa-miR-34c-5p; hsa-miR-29a-3p; hsa-miR-1301-3p; hsa-miR-30b-5p; hsa-miR-130b-3p; hsa-let-7b-5p; hsa-miR-328-3p; hsa-miR-100-5p; hsa-miR-708-5p; hsa-miR-18a-5p; hsa-miR-301b-3p
3d ON vs. ESCAPED	Gene Ontology (miRWalk)	GO0016070 rna metabolic process	0.00049754	7.56667	15	hsa-let-7c-5p; hsa-miR-92a-1-5p; hsa-miR-125b-5p; hsa-miR-30e-3p; hsa-miR-29a-3p; hsa-miR-1301-3p; hsa-miR-30b-5p; hsa-miR-130b-3p; hsa-let-7b-5p; hsa-miR-328-3p; hsa-miR-339-3p; hsa-miR-100-5p; hsa-miR-708-5p; hsa-miR-18a-5p; hsa-miR-301b-3p
3d ON vs. ESCAPED	Gene Ontology (miRWalk)	GO0016071 mrna metabolic process	0.00024263	7.16667	15	hsa-let-7c-5p; hsa-miR-92a-1-5p; hsa-miR-125b-5p; hsa-miR-30e-3p; hsa-miR-29a-3p; hsa-miR-1301-3p; hsa-miR-30b-5p; hsa-miR-130b-3p; hsa-let-7b-5p; hsa-miR-328-3p; hsa-miR-339-3p; hsa-miR-100-5p; hsa-miR-708-5p; hsa-miR-18a-5p; hsa-miR-301b-3p
3d ON vs. ESCAPED	Gene Ontology (miRWalk)	GO0016197 endosomal transport	0.0009875	3	9	hsa-let-7c-5p; hsa-miR-92a-1-5p; hsa-miR-125b-5p; hsa-miR-30b-5p; hsa-miR-130b-3p; hsa-let-7b-5p; hsa-miR-328-3p; hsa-miR-100-5p; hsa-miR-18a-5p
3d ON vs. ESCAPED	Gene Ontology (miRWalk)	GO0016874 ligase activity	0.00075748	2.9	9	hsa-let-7c-5p; hsa-miR-125b-5p; hsa-miR-1301-3p; hsa-miR-130b-3p; hsa-let-7b-5p; hsa-miR-328-3p; hsa-miR-100-5p; hsa-miR-708-5p; hsa-miR-18a-5p
3d ON vs. ESCAPED	Gene Ontology (miRWalk)	GO0019083 viral transcription	0.00084868	5.13333	12	hsa-let-7c-5p; hsa-miR-92a-1-5p; hsa-miR-125b-5p; hsa-miR-30e-3p; hsa-miR-29a-3p; hsa-miR-1301-3p; hsa-miR-30b-5p; hsa-let-7b-5p; hsa-miR-328-3p; hsa-miR-339-3p; hsa-miR-100-5p; hsa-miR-18a-5p
3d ON vs. ESCAPED	Gene Ontology (miRWalk)	GO0021522 spinal cord motor neuron differentiation	0.00029402	1.5	7	hsa-let-7c-5p; hsa-miR-29a-3p; hsa-miR-30b-5p; hsa-miR-130b-3p; hsa-let-7b-5p; hsa-miR-328-3p; hsa-miR-18a-5p
3d ON vs. ESCAPED	Gene Ontology (miRWalk)	GO0021819 layer formation in cerebral cortex	0.00052485	0.433333	4	hsa-miR-30b-5p; hsa-miR-130b-3p; hsa-miR-100-5p; hsa-miR-18a-5p
3d ON vs. ESCAPED	Gene Ontology (miRWalk)	GO0022904 respiratory electron transport chain	0.00026592	3.16667	10	hsa-miR-125b-5p; hsa-miR-1301-3p; hsa-miR-30b-5p; hsa-miR-130b-3p; hsa-let-7b-5p; hsa-miR-328-3p; hsa-miR-339-3p; hsa-miR-100-5p; hsa-miR-18a-5p; hsa-miR-125b-2-3p
3d ON vs. ESCAPED	Gene Ontology (miRWalk)	GO0030054 cell junction	0.00064908	5	12	hsa-let-7c-5p; hsa-miR-92a-1-5p; hsa-miR-125b-5p; hsa-miR-30e-3p; hsa-miR-1301-3p; hsa-miR-30b-5p; hsa-miR-130b-3p; hsa-let-7b-5p; hsa-miR-328-3p; hsa-miR-100-5p; hsa-miR-18a-5p; hsa-miR-125b-2-3p
3d ON vs. ESCAPED	Gene Ontology (miRWalk)	GO0030318 melanocyte differentiation	0.00078627	2.3	8	hsa-let-7c-5p; hsa-miR-125b-5p; hsa-miR-34c-5p; hsa-miR-29a-3p; hsa-miR-1301-3p; hsa-miR-30b-5p; hsa-miR-130b-3p; hsa-let-7b-5p
3d ON vs. ESCAPED	Gene Ontology (miRWalk)	GO0030501 positive regulation of bone mineralization	0.0001303	2.33333	9	hsa-let-7c-5p; hsa-miR-125b-5p; hsa-miR-29a-3p; hsa-miR-1301-3p; hsa-miR-130b-3p; hsa-let-7b-5p; hsa-miR-328-3p; hsa-miR-100-5p; hsa-miR-18a-5p
3d ON vs. ESCAPED	Gene Ontology (miRWalk)	GO0030529 ribonucleoprotein complex	0.00068579	5.86667	13	hsa-let-7c-5p; hsa-miR-92a-1-5p; hsa-miR-125b-5p; hsa-miR-30e-3p; hsa-miR-29a-3p; hsa-miR-1301-3p; hsa-miR-30b-5p; hsa-miR-130b-3p; hsa-let-7b-5p; hsa-miR-328-3p; hsa-miR-100-5p; hsa-miR-708-5p; hsa-miR-18a-5p
3d ON vs. ESCAPED	Gene Ontology (miRWalk)	GO0030672 synaptic vesicle membrane	0.00084304	1.26667	6	hsa-miR-1301-3p; hsa-miR-130b-3p; hsa-let-7b-5p; hsa-miR-328-3p; hsa-miR-100-5p; hsa-miR-125b-2-3p
3d ON vs. ESCAPED	Gene Ontology (miRWalk)	GO0031054 pre mirna processing	0.0001576	1.36667	7	hsa-let-7c-5p; hsa-miR-125b-5p; hsa-miR-29a-3p; hsa-miR-130b-3p; hsa-let-7b-5p; hsa-miR-100-5p; hsa-miR-18a-5p
3d ON vs. ESCAPED	Gene Ontology (miRWalk)	GO0031083 bloc 1 complex	0.0008232	0.833333	5	hsa-miR-30b-5p; hsa-miR-130b-3p; hsa-let-7b-5p; hsa-miR-328-3p; hsa-miR-18a-5p
3d ON vs. ESCAPED	Gene Ontology (miRWalk)	GO0031397 negative regulation of protein ubiquitination	7.1157e-06	1.66667	9	hsa-miR-92a-1-5p; hsa-miR-125b-5p; hsa-miR-34c-5p; hsa-miR-30e-3p; hsa-miR-29a-3p; hsa-miR-30b-5p; hsa-let-7b-5p; hsa-miR-328-3p; hsa-miR-100-5p
3d ON vs. ESCAPED	Gene Ontology (miRWalk)	GO0032480 negative regulation of type i interferon production	4.86e-06	2.06667	10	hsa-let-7c-5p; hsa-miR-92a-1-5p; hsa-miR-125b-5p; hsa-miR-29a-3p; hsa-miR-30b-5p; hsa-miR-130b-3p; hsa-let-7b-5p; hsa-miR-328-3p; hsa-miR-100-5p; hsa-miR-18a-5p
3d ON vs. ESCAPED	Gene Ontology (miRWalk)	GO0035097 histone methyltransferase complex	0.00070851	2.26667	8	hsa-let-7c-5p; hsa-miR-125b-5p; hsa-miR-30b-5p; hsa-miR-130b-3p; hsa-let-7b-5p; hsa-miR-708-5p; hsa-miR-18a-5p; hsa-miR-125b-2-3p
3d ON vs. ESCAPED	Gene Ontology (miRWalk)	GO0035116 embryonic hindlimb morphogenesis	0.0009596	1.8	7	hsa-let-7c-5p; hsa-miR-125b-5p; hsa-miR-29a-3p; hsa-miR-1301-3p; hsa-miR-130b-3p; hsa-let-7b-5p; hsa-miR-18a-5p
3d ON vs. ESCAPED	Gene Ontology (miRWalk)	GO0035198 mirna binding	0.00025323	1.46667	7	hsa-let-7c-5p; hsa-miR-125b-5p; hsa-miR-34c-5p; hsa-miR-29a-3p; hsa-miR-130b-3p; hsa-let-7b-5p; hsa-miR-18a-5p
3d ON vs. ESCAPED	Gene Ontology (miRWalk)	GO0035518 histone h2a monoubiquitination	0.00099778	0.866667	5	hsa-let-7c-5p; hsa-miR-125b-5p; hsa-miR-1301-3p; hsa-let-7b-5p; hsa-miR-328-3p
3d ON vs. ESCAPED	Gene Ontology (miRWalk)	GO0035556 intracellular signal transduction	8.1516e-05	4.86667	13	hsa-let-7c-5p; hsa-miR-125b-5p; hsa-miR-30e-3p; hsa-miR-29a-3p; hsa-miR-1301-3p; hsa-miR-30b-5p; hsa-miR-130b-3p; hsa-let-7b-5p; hsa-miR-328-3p; hsa-miR-100-5p; hsa-miR-708-5p; hsa-miR-18a-5p; hsa-miR-301b-3p
3d ON vs. ESCAPED	Gene Ontology (miRWalk)	GO0035872 nucleotide binding domain leucine rich repeat containing receptor signaling pathway	0.00057093	4.16667	11	hsa-let-7c-5p; hsa-miR-92a-1-5p; hsa-miR-125b-5p; hsa-miR-34c-5p; hsa-miR-29a-3p; hsa-miR-1301-3p; hsa-miR-30b-5p; hsa-let-7b-5p; hsa-miR-328-3p; hsa-miR-100-5p; hsa-miR-18a-5p
3d ON vs. ESCAPED	Gene Ontology (miRWalk)	GO0042127 regulation of cell proliferation	0.00074307	5.06667	12	hsa-let-7c-5p; hsa-miR-125b-5p; hsa-miR-30e-3p; hsa-miR-29a-3p; hsa-miR-1301-3p; hsa-miR-30b-5p; hsa-miR-130b-3p; hsa-let-7b-5p; hsa-miR-100-5p; hsa-miR-708-5p; hsa-miR-18a-5p; hsa-miR-301b-3p
3d ON vs. ESCAPED	Gene Ontology (miRWalk)	GO0042273 ribosomal large subunit biogenesis	0.00084304	1.26667	6	hsa-let-7c-5p; hsa-miR-125b-5p; hsa-miR-1301-3p; hsa-let-7b-5p; hsa-miR-328-3p; hsa-miR-100-5p
3d ON vs. ESCAPED	Gene Ontology (miRWalk)	GO0042345 regulation of nf kappab import into nucleus	0.00052485	0.433333	4	hsa-miR-125b-5p; hsa-miR-30e-3p; hsa-let-7b-5p; hsa-miR-100-5p
3d ON vs. ESCAPED	Gene Ontology (miRWalk)	GO0042383 sarcolemma	0.00087091	2.33333	8	hsa-miR-92a-1-5p; hsa-miR-29a-3p; hsa-miR-1301-3p; hsa-miR-130b-3p; hsa-let-7b-5p; hsa-miR-328-3p; hsa-miR-100-5p; hsa-miR-18a-5p
3d ON vs. ESCAPED	Gene Ontology (miRWalk)	GO0042476 odontogenesis	0.0007544	1.73333	7	hsa-let-7c-5p; hsa-miR-125b-5p; hsa-miR-29a-3p; hsa-miR-30b-5p; hsa-miR-130b-3p; hsa-let-7b-5p; hsa-miR-328-3p
3d ON vs. ESCAPED	Gene Ontology (miRWalk)	GO0042487 regulation of odontogenesis of dentin containing tooth	0.00067268	0.8	5	hsa-let-7c-5p; hsa-miR-29a-3p; hsa-miR-130b-3p; hsa-let-7b-5p; hsa-miR-18a-5p
3d ON vs. ESCAPED	Gene Ontology (miRWalk)	GO0042826 histone deacetylase binding	0.00052908	4.13333	11	hsa-let-7c-5p; hsa-miR-125b-5p; hsa-miR-30e-3p; hsa-miR-29a-3p; hsa-miR-1301-3p; hsa-miR-30b-5p; hsa-let-7b-5p; hsa-miR-328-3p; hsa-miR-100-5p; hsa-miR-708-5p; hsa-miR-18a-5p
3d ON vs. ESCAPED	Gene Ontology (miRWalk)	GO0043434 response to peptide hormone stimulus	0.0009875	3	9	hsa-let-7c-5p; hsa-miR-125b-5p; hsa-miR-29a-3p; hsa-miR-30b-5p; hsa-miR-130b-3p; hsa-let-7b-5p; hsa-miR-328-3p; hsa-miR-100-5p; hsa-miR-18a-5p
3d ON vs. ESCAPED	Gene Ontology (miRWalk)	GO0043488 regulation of mrna stability	0.00072474	1.23333	6	hsa-miR-125b-5p; hsa-miR-30b-5p; hsa-let-7b-5p; hsa-miR-328-3p; hsa-miR-100-5p; hsa-miR-18a-5p
3d ON vs. ESCAPED	Gene Ontology (miRWalk)	GO0045746 negative regulation of notch signaling pathway	2.8132e-05	1.06667	7	hsa-miR-125b-5p; hsa-miR-30e-3p; hsa-miR-1301-3p; hsa-miR-30b-5p; hsa-miR-130b-3p; hsa-let-7b-5p; hsa-miR-328-3p
3d ON vs. ESCAPED	Gene Ontology (miRWalk)	GO0046788 egress of virus within host cell	2.2209e-05	1.43333	8	hsa-let-7c-5p; hsa-miR-92a-1-5p; hsa-miR-30b-5p; hsa-miR-130b-3p; hsa-let-7b-5p; hsa-miR-328-3p; hsa-miR-100-5p; hsa-miR-18a-5p
3d ON vs. ESCAPED	Gene Ontology (miRWalk)	GO0050786 rage receptor binding	0.00067268	0.8	5	hsa-miR-125b-5p; hsa-miR-29a-3p; hsa-let-7b-5p; hsa-miR-328-3p; hsa-miR-100-5p
3d ON vs. ESCAPED	Gene Ontology (miRWalk)	GO0051219 phosphoprotein binding	0.00087091	2.33333	8	hsa-miR-125b-5p; hsa-miR-30e-3p; hsa-miR-1301-3p; hsa-miR-130b-3p; hsa-let-7b-5p; hsa-miR-328-3p; hsa-miR-100-5p; hsa-miR-18a-5p
3d ON vs. ESCAPED	Gene Ontology (miRWalk)	GO0051571 positive regulation of histone h3 k4 methylation	0.00019505	1.9	8	hsa-let-7c-5p; hsa-miR-34c-5p; hsa-miR-29a-3p; hsa-miR-1301-3p; hsa-miR-30b-5p; hsa-let-7b-5p; hsa-miR-100-5p; hsa-miR-301b-3p
3d ON vs. ESCAPED	Gene Ontology (miRWalk)	GO0055013 cardiac muscle cell development	0.0008232	0.833333	5	hsa-let-7c-5p; hsa-miR-29a-3p; hsa-miR-130b-3p; hsa-let-7b-5p; hsa-miR-18a-5p
3d ON vs. ESCAPED	Gene Ontology (miRWalk)	GO0055114 oxidation reduction process	0.00075748	2.9	9	hsa-miR-125b-5p; hsa-miR-29a-3p; hsa-miR-1301-3p; hsa-miR-130b-3p; hsa-let-7b-5p; hsa-miR-328-3p; hsa-miR-501-3p; hsa-miR-100-5p; hsa-miR-301b-3p
3d ON vs. ESCAPED	Gene Ontology (miRWalk)	GO0070423 nucleotide binding oligomerization domain containing signaling pathway	0.00031684	2.6	9	hsa-let-7c-5p; hsa-miR-92a-1-5p; hsa-miR-125b-5p; hsa-miR-29a-3p; hsa-miR-30b-5p; hsa-let-7b-5p; hsa-miR-328-3p; hsa-miR-100-5p; hsa-miR-18a-5p
3d ON vs. ESCAPED	Target genes (miRTarbase)	BAZ1B	0.00057703	0.444245	4	hsa-let-7c-5p; hsa-miR-30b-5p; hsa-let-7b-5p; hsa-miR-100-5p
3d ON vs. ESCAPED	Target genes (miRTarbase)	BCOR	0.00079019	0.478417	4	hsa-let-7c-5p; hsa-miR-125b-5p; hsa-let-7b-5p; hsa-miR-328-3p
3d ON vs. ESCAPED	Target genes (miRTarbase)	DICER1	0.00048807	0.751799	5	hsa-let-7c-5p; hsa-miR-29a-3p; hsa-miR-130b-3p; hsa-let-7b-5p; hsa-miR-18a-5p
3d ON vs. ESCAPED	Target genes (miRTarbase)	KIAA0141	3.4009e-05	0.102518	3	hsa-let-7c-5p; hsa-miR-125b-5p; hsa-let-7b-5p
3d ON vs. ESCAPED	Target genes (miRTarbase)	LTA4H	0.00063686	0.205036	3	hsa-let-7c-5p; hsa-miR-125b-5p; hsa-let-7b-5p
3d ON vs. ESCAPED	Target genes (miRTarbase)	SERBP1	0.00012782	0.580935	5	hsa-miR-30b-5p; hsa-let-7b-5p; hsa-miR-328-3p; hsa-miR-100-5p; hsa-miR-18a-5p
3d ON vs. ESCAPED	Target genes (miRTarbase)	SLC10A3	0.00013309	0.136691	3	hsa-let-7c-5p; hsa-miR-130b-3p; hsa-let-7b-5p
6d ON vs. ESCAPED	Gene Ontology (miRWalk)	GO0005576 extracellular region	0.00038507	9.72456	18	hsa-miR-708-5p; hsa-miR-486-5p; hsa-miR-34c-5p; hsa-miR-500a-3p; hsa-miR-130b-3p; hsa-miR-29a-3p; hsa-miR-181d-5p; hsa-miR-146b-3p; hsa-miR-34b-3p; hsa-miR-18a-5p; hsa-miR-125b-5p; hsa-miR-1301-3p; hsa-miR-100-5p; hsa-miR-125b-2-3p; hsa-let-7c-5p; hsa-miR-138-5p; hsa-let-7i-5p; hsa-miR-17-3p
6d ON vs. ESCAPED	Gene Ontology (miRWalk)	GO0006921 cellular component disassembly involved in apoptotic process	0.00088009	4.19649	11	hsa-miR-34c-5p; hsa-miR-500a-3p; hsa-miR-29a-3p; hsa-miR-181d-5p; hsa-miR-18a-5p; hsa-miR-125b-5p; hsa-miR-1301-3p; hsa-miR-100-5p; hsa-let-7c-5p; hsa-miR-138-5p; hsa-miR-17-3p
6d ON vs. ESCAPED	Gene Ontology (miRWalk)	GO0009790 embryo development	0.00033371	5.20526	13	hsa-miR-34c-5p; hsa-miR-500a-3p; hsa-miR-130b-3p; hsa-miR-29a-3p; hsa-miR-34b-3p; hsa-miR-18a-5p; hsa-miR-125b-5p; hsa-miR-1301-3p; hsa-miR-181a-3p; hsa-miR-100-5p; hsa-miR-125b-2-3p; hsa-let-7c-5p; hsa-miR-138-5p
6d ON vs. ESCAPED	Gene Ontology (miRWalk)	GO0030036 actin cytoskeleton organization	0.00075	5.60877	13	hsa-miR-92a-1-5p; hsa-miR-130b-3p; hsa-miR-29a-3p; hsa-miR-181d-5p; hsa-miR-146b-3p; hsa-miR-18a-5p; hsa-miR-125b-5p; hsa-miR-1301-3p; hsa-miR-100-5p; hsa-let-7c-5p; hsa-miR-138-5p; hsa-let-7i-5p; hsa-miR-17-3p
6d ON vs. ESCAPED	Gene Ontology (miRWalk)	GO0035198 mirna binding	0.00097057	1.77544	7	hsa-miR-34c-5p; hsa-miR-130b-3p; hsa-miR-29a-3p; hsa-miR-34b-3p; hsa-miR-18a-5p; hsa-miR-125b-5p; hsa-let-7c-5p
6d ON vs. ESCAPED	Gene Ontology (miRWalk)	GO0043281 regulation of cysteine type endopeptidase activity involved in apoptotic process	0.00036971	1.08947	6	hsa-miR-34c-5p; hsa-miR-181d-5p; hsa-miR-34b-3p; hsa-miR-125b-5p; hsa-let-7c-5p; hsa-miR-138-5p
